# Supplementary material for: N-(2-Acetyl­phen­yl)benzene­sulfonamide
Source: Acta Crystallogr Sect E Struct Rep Online. 2009 Aug 26;65(Pt 9):o2241. doi: 10.1107/S1600536809033273 (PMC2970053; doi:10.1107/S1600536809033273)
Supplement: Supplementary file 1 [file e-65-o2241-sup1.cif]

##############################################################################
###                                                                        ###
###        Electronic paper (Acta Crystallographica Section E)             ###
###                                                                        ###
##############################################################################
#                                                                            #
# This CIF contains the data in a paper accepted for publication in Acta     #
# Crystallographica Section E. It conforms to the requirements of Notes      #
# for Authors for Section E, and has been peer reviewed under the auspices   #
# of the IUCr Commission on Journals.                                        #
#                                                                            #
# Full details of the Crystallographic Information File format               #
# are given in the paper "The Crystallographic Information File (CIF):       #
# a New Standard Archive File for Crystallography" by S. R. Hall, F. H.      #
# Allen and I. D. Brown [Acta Cryst. (1991), A47, 655-685].                  #
#                                                                            #
# The current version of the core CIF dictionary is obtainable from          #
# ftp://ftp.iucr.org/pub/cif_core.dic. The current version number is 2.4.    #
#                                                                            #
# Software is freely available for graphical display of the structure(s) in  #
# this CIF.  For information consult the CIF home page http://www.iucr.org/  #
# cif/home.html                                                              #
#                                                                            #
# This file may be used for bona fide research purposes within the           #
# scientific community so long as proper attribution is given to the journal # 
# article from which it was obtained.                                        #
#                                                                            #
##############################################################################
                                             
data_global
_audit_creation_method     SHELXL97
_journal_date_recd_electronic     2009-08-19
_journal_date_accepted     2009-08-20
_journal_name_full     'Acta Crystallographica, Section E'
_journal_year     2009
_journal_volume     65
_journal_issue      9
_journal_page_first     o2241
_journal_page_last     o2241
_journal_paper_category     QO
_journal_coeditor_code     IS2453
_publ_contact_author_name     'V. Manivannan'
_publ_contact_author_address
;
Department of Research and Development,
PRIST University,
Vallam,
Thanjavur - 613 403,
Tamil Nadu,
India.
;
_publ_contact_author_email     'manivan_1999@yahoo.com'
_publ_contact_author_fax     ?
_publ_contact_author_phone     '04426187785'
_publ_section_title
;
<i>N</i>-(2-Acetylphenyl)benzenesulfonamide
;
loop_
    _publ_author_name
    _publ_author_address
    'R. R. Saravanan'
;
Department of Physics
PRIST University
Thanjavur 614 904
Tamil Nadu
India
;
    'V. Dhayalan'
;
Department of Organic Chemistry
University of Madras
Guindy Campus, Chennai 600 025
India
;
    'A. K. Mohanakrishnan'
;
Department of Organic Chemistry
University of Madras
Guindy Campus, Chennai 600 025
India
;
    'G. Chakkaravarthi'
;
Department of Physics
CPCL Polytechnic College
Chennai 600 068
India
;
    'V. Manivannan'
;
Department of Research and Development
PRIST University
Vallam
Thanjavur 613 403
Tamil Nadu
India
;
_publ_section_synopsis     .
data_I
_audit_creation_method     SHELXL-97
_chemical_name_systematic
;
<i>N</i>-(2-Acetylphenyl)benzenesulfonamide
;
_chemical_name_common     ?
_chemical_formula_moiety     'C14 H13 N O3 S'
_chemical_formula_sum     'C14 H13 N O3 S'
_chemical_formula_iupac     'C14 H13 N O3 S'
_chemical_formula_weight     275.31
_chemical_melting_point     ?
_symmetry_cell_setting     Triclinic
_symmetry_space_group_name_H-M     'P -1'
_symmetry_space_group_name_Hall     '-P 1'
loop_
    _symmetry_equiv_pos_as_xyz
    'x, y, z'
    '-x, -y, -z'
_cell_length_a     7.9909(3)
_cell_length_b     8.6860(4)
_cell_length_c     10.0701(4)
_cell_angle_alpha     88.016(2)
_cell_angle_beta     68.673(3)
_cell_angle_gamma     83.424(2)
_cell_volume     646.79(5)
_cell_formula_units_Z     2
_cell_measurement_reflns_used     8349
_cell_measurement_theta_min     2.2
_cell_measurement_theta_max     33.4
_cell_measurement_temperature     295(2)
_exptl_crystal_description     block
_exptl_crystal_colour     colourless
_exptl_crystal_size_max     0.24
_exptl_crystal_size_mid     0.20
_exptl_crystal_size_min     0.20
_exptl_crystal_density_diffrn     1.414
_exptl_crystal_density_meas     ?
_exptl_crystal_density_method     'not measured'
_exptl_crystal_F_000     288
_exptl_absorpt_coefficient_mu     0.253
_exptl_absorpt_correction_type     'multi-scan'
_exptl_absorpt_process_details     '(<i>SADABS</i>; Sheldrick, 1996)'
_exptl_absorpt_correction_T_min     0.9418
_exptl_absorpt_correction_T_max     0.9511
_exptl_special_details
;
;
_diffrn_ambient_temperature     295(2)
_diffrn_radiation_type     MoK\a
_diffrn_radiation_wavelength     0.71073
_diffrn_radiation_source     'fine-focus sealed tube'
_diffrn_radiation_monochromator     graphite
_diffrn_measurement_device_type     'Bruker Kappa APEX2'
_diffrn_measurement_method     '\w and \f'
_diffrn_detector_area_resol_mean     ?
_diffrn_reflns_number     18690
_diffrn_reflns_av_R_equivalents     0.0227
_diffrn_reflns_av_sigmaI/netI     0.0209
_diffrn_reflns_theta_min     2.17
_diffrn_reflns_theta_max     33.64
_diffrn_reflns_theta_full     33.64
_diffrn_measured_fraction_theta_max     0.993
_diffrn_measured_fraction_theta_full     0.993
_diffrn_reflns_limit_h_min     -12
_diffrn_reflns_limit_h_max     12
_diffrn_reflns_limit_k_min     -13
_diffrn_reflns_limit_k_max     13
_diffrn_reflns_limit_l_min     -15
_diffrn_reflns_limit_l_max     15
_diffrn_standards_number     0
_diffrn_standards_interval_count     ?
_diffrn_standards_interval_time     0
_diffrn_standards_decay_%     ?
_refine_special_details
;
;
_reflns_number_total     5104
_reflns_number_gt     3886
_reflns_threshold_expression     I>2\s(I)
_refine_ls_structure_factor_coef     Fsqd
_refine_ls_matrix_type     full
_refine_ls_R_factor_all     0.0616
_refine_ls_R_factor_gt     0.0451
_refine_ls_wR_factor_gt     0.1280
_refine_ls_wR_factor_ref     0.1417
_refine_ls_goodness_of_fit_ref     1.032
_refine_ls_restrained_S_all     1.032
_refine_ls_number_reflns     5104
_refine_ls_number_parameters     173
_refine_ls_number_restraints     0
_refine_ls_hydrogen_treatment     constr
_refine_ls_weighting_scheme     calc
_refine_ls_weighting_details
         'calc w=1/[\s^2^(Fo^2^)+(0.0792P)^2^+0.0784P] where P=(Fo^2^+2Fc^2^)/3'
_atom_sites_solution_hydrogens     geom
_atom_sites_solution_primary     direct
_atom_sites_solution_secondary     difmap
_refine_ls_shift/su_max     0.000
_refine_ls_shift/su_mean     0.000
_refine_diff_density_max     0.346
_refine_diff_density_min     -0.410
_refine_ls_extinction_method     none
_refine_ls_extinction_coef     ?
loop_
    _atom_type_symbol
    _atom_type_description
    _atom_type_scat_dispersion_real
    _atom_type_scat_dispersion_imag
    _atom_type_scat_source
    'C' 'C' 0.0033 0.0016
                         'International Tables Vol C Tables 4.2.6.8 and 6.1.1.4'
    'H' 'H' 0.0000 0.0000
                         'International Tables Vol C Tables 4.2.6.8 and 6.1.1.4'
    'N' 'N' 0.0061 0.0033
                         'International Tables Vol C Tables 4.2.6.8 and 6.1.1.4'
    'O' 'O' 0.0106 0.0060
                         'International Tables Vol C Tables 4.2.6.8 and 6.1.1.4'
    'S' 'S' 0.1246 0.1234
                         'International Tables Vol C Tables 4.2.6.8 and 6.1.1.4'
_computing_data_collection     'APEX2 (Bruker, 2004)'
_computing_cell_refinement     'SAINT (Bruker, 2004)'
_computing_data_reduction     'SAINT (Bruker, 2004)'
_computing_structure_solution     'SHELXS97 (Sheldrick, 2008)'
_computing_structure_refinement     'SHELXL97 (Sheldrick, 2008)'
_computing_molecular_graphics     'PLATON (Spek, 2009)'
_computing_publication_material     'SHELXL97 (Sheldrick, 2008)'
loop_
    _atom_site_type_symbol
    _atom_site_label
    _atom_site_fract_x
    _atom_site_fract_y
    _atom_site_fract_z
    _atom_site_U_iso_or_equiv
    _atom_site_adp_type
    _atom_site_calc_flag
    _atom_site_refinement_flags
    _atom_site_occupancy
    _atom_site_disorder_assembly
    _atom_site_disorder_group
    S S1 0.21195(4) 0.73664(3) -0.31916(3) 0.04029(10) Uani d . 1 . .
    O O1 0.07767(14) 0.86458(13) -0.26435(13) 0.0585(3) Uani d . 1 . .
    O O2 0.21545(16) 0.65492(13) -0.44094(11) 0.0551(3) Uani d . 1 . .
    O O3 0.3126(2) 0.31720(13) -0.18266(13) 0.0665(3) Uani d . 1 . .
    N N1 0.18906(16) 0.60455(13) -0.19706(11) 0.0434(2) Uani d . 1 . .
    H H1 0.1726 0.5138 -0.2181 0.052 Uiso d R 1 . .
    C C1 0.42453(17) 0.80008(14) -0.35373(12) 0.0382(2) Uani d . 1 . .
    C C2 0.4361(2) 0.95013(16) -0.31914(15) 0.0486(3) Uani d . 1 . .
    H H2 0.3324 1.0179 -0.2762 0.058 Uiso calc R 1 . .
    C C3 0.6061(3) 0.9970(2) -0.35014(18) 0.0661(5) Uani d . 1 . .
    H H3 0.6175 1.0975 -0.3282 0.079 Uiso calc R 1 . .
    C C4 0.7578(3) 0.8955(3) -0.4131(2) 0.0755(6) Uani d . 1 . .
    H H4 0.8714 0.9279 -0.4334 0.091 Uiso calc R 1 . .
    C C5 0.7442(2) 0.7457(3) -0.4469(2) 0.0717(5) Uani d . 1 . .
    H H5 0.8481 0.6780 -0.4893 0.086 Uiso calc R 1 . .
    C C6 0.5762(2) 0.69662(19) -0.41754(16) 0.0528(3) Uani d . 1 . .
    H H6 0.5653 0.5963 -0.4401 0.063 Uiso calc R 1 . .
    C C7 0.19359(15) 0.62435(14) -0.06059(12) 0.0378(2) Uani d . 1 . .
    C C8 0.24861(16) 0.49460(15) 0.00745(12) 0.0396(2) Uani d . 1 . .
    C C9 0.2463(2) 0.51504(19) 0.14513(14) 0.0522(3) Uani d . 1 . .
    H H9 0.2818 0.4304 0.1916 0.063 Uiso calc R 1 . .
    C C10 0.1932(2) 0.6560(2) 0.21426(16) 0.0603(4) Uani d . 1 . .
    H H10 0.1927 0.6662 0.3060 0.072 Uiso calc R 1 . .
    C C11 0.1410(2) 0.7816(2) 0.14616(17) 0.0626(4) Uani d . 1 . .
    H H11 0.1061 0.8776 0.1920 0.075 Uiso calc R 1 . .
    C C12 0.1396(2) 0.76713(18) 0.01025(16) 0.0523(3) Uani d . 1 . .
    H H12 0.1025 0.8529 -0.0341 0.063 Uiso calc R 1 . .
    C C13 0.30558(19) 0.34007(16) -0.06119(15) 0.0468(3) Uani d . 1 . .
    C C14 0.3558(3) 0.2063(2) 0.0194(2) 0.0679(5) Uani d . 1 . .
    H H14A 0.3861 0.1139 -0.0380 0.102 Uiso calc R 1 . .
    H H14B 0.2557 0.1924 0.1059 0.102 Uiso calc R 1 . .
    H H14C 0.4581 0.2265 0.0420 0.102 Uiso calc R 1 . .
loop_
    _atom_site_aniso_label
    _atom_site_aniso_U_11
    _atom_site_aniso_U_22
    _atom_site_aniso_U_33
    _atom_site_aniso_U_12
    _atom_site_aniso_U_13
    _atom_site_aniso_U_23
    S1 0.04233(17) 0.04223(16) 0.04242(17) -0.00101(11) -0.02377(13) 0.00144(11)
    O1 0.0481(5) 0.0583(6) 0.0696(7) 0.0125(4) -0.0272(5) 0.0008(5)
    O2 0.0710(7) 0.0605(6) 0.0490(5) -0.0116(5) -0.0384(5) 0.0009(4)
    O3 0.1044(10) 0.0446(5) 0.0568(6) -0.0009(6) -0.0384(6) -0.0043(4)
    N1 0.0550(6) 0.0410(5) 0.0411(5) -0.0103(4) -0.0243(5) 0.0022(4)
    C1 0.0429(6) 0.0398(5) 0.0355(5) -0.0036(4) -0.0189(4) 0.0031(4)
    C2 0.0650(8) 0.0437(6) 0.0444(6) -0.0105(6) -0.0276(6) 0.0039(5)
    C3 0.0859(12) 0.0725(10) 0.0590(9) -0.0414(10) -0.0410(9) 0.0211(8)
    C4 0.0614(10) 0.1176(17) 0.0625(10) -0.0449(11) -0.0334(8) 0.0380(11)
    C5 0.0411(7) 0.1059(15) 0.0622(10) -0.0024(8) -0.0149(7) 0.0170(10)
    C6 0.0467(7) 0.0562(8) 0.0530(7) 0.0033(6) -0.0174(6) -0.0028(6)
    C7 0.0331(5) 0.0453(6) 0.0352(5) -0.0070(4) -0.0118(4) 0.0001(4)
    C8 0.0355(5) 0.0482(6) 0.0352(5) -0.0092(4) -0.0119(4) 0.0043(4)
    C9 0.0548(8) 0.0672(9) 0.0376(6) -0.0123(7) -0.0193(5) 0.0081(6)
    C10 0.0634(9) 0.0818(11) 0.0365(6) -0.0114(8) -0.0174(6) -0.0065(7)
    C11 0.0681(10) 0.0686(10) 0.0477(8) 0.0010(8) -0.0175(7) -0.0198(7)
    C12 0.0559(8) 0.0520(7) 0.0486(7) 0.0032(6) -0.0202(6) -0.0078(6)
    C13 0.0494(7) 0.0433(6) 0.0473(7) -0.0069(5) -0.0171(5) 0.0061(5)
    C14 0.0797(12) 0.0559(9) 0.0628(10) 0.0037(8) -0.0240(8) 0.0138(7)
_geom_special_details
;
;
loop_
    _geom_bond_atom_site_label_1
    _geom_bond_atom_site_label_2
    _geom_bond_site_symmetry_2
    _geom_bond_distance
    _geom_bond_publ_flag
    S1 O1 . 1.4246(11) ?
    S1 O2 . 1.4280(10) ?
    S1 N1 . 1.6274(11) ?
    S1 C1 . 1.7555(13) ?
    O3 C13 . 1.2260(17) ?
    N1 C7 . 1.4049(15) ?
    N1 H1 . 0.8597 ?
    C1 C2 . 1.3824(18) ?
    C1 C6 . 1.3834(19) ?
    C2 C3 . 1.385(2) ?
    C2 H2 . 0.9300 ?
    C3 C4 . 1.373(3) ?
    C3 H3 . 0.9300 ?
    C4 C5 . 1.382(3) ?
    C4 H4 . 0.9300 ?
    C5 C6 . 1.380(2) ?
    C5 H5 . 0.9300 ?
    C6 H6 . 0.9300 ?
    C7 C12 . 1.3957(19) ?
    C7 C8 . 1.4090(17) ?
    C8 C9 . 1.3969(17) ?
    C8 C13 . 1.4772(19) ?
    C9 C10 . 1.374(2) ?
    C9 H9 . 0.9300 ?
    C10 C11 . 1.374(3) ?
    C10 H10 . 0.9300 ?
    C11 C12 . 1.383(2) ?
    C11 H11 . 0.9300 ?
    C12 H12 . 0.9300 ?
    C13 C14 . 1.495(2) ?
    C14 H14A . 0.9600 ?
    C14 H14B . 0.9600 ?
    C14 H14C . 0.9600 ?
loop_
    _geom_angle_atom_site_label_1
    _geom_angle_atom_site_label_2
    _geom_angle_atom_site_label_3
    _geom_angle_site_symmetry_1
    _geom_angle_site_symmetry_3
    _geom_angle
    _geom_angle_publ_flag
    O1 S1 O2 . . 118.85(7) ?
    O1 S1 N1 . . 109.49(6) ?
    O2 S1 N1 . . 104.32(6) ?
    O1 S1 C1 . . 108.17(7) ?
    O2 S1 C1 . . 109.31(6) ?
    N1 S1 C1 . . 105.96(6) ?
    C7 N1 S1 . . 126.34(9) ?
    C7 N1 H1 . . 116.8 ?
    S1 N1 H1 . . 116.8 ?
    C2 C1 C6 . . 122.22(13) ?
    C2 C1 S1 . . 119.85(11) ?
    C6 C1 S1 . . 117.93(10) ?
    C1 C2 C3 . . 118.27(15) ?
    C1 C2 H2 . . 120.9 ?
    C3 C2 H2 . . 120.9 ?
    C4 C3 C2 . . 120.15(16) ?
    C4 C3 H3 . . 119.9 ?
    C2 C3 H3 . . 119.9 ?
    C3 C4 C5 . . 120.96(15) ?
    C3 C4 H4 . . 119.5 ?
    C5 C4 H4 . . 119.5 ?
    C6 C5 C4 . . 119.90(18) ?
    C6 C5 H5 . . 120.0 ?
    C4 C5 H5 . . 120.0 ?
    C5 C6 C1 . . 118.50(16) ?
    C5 C6 H6 . . 120.7 ?
    C1 C6 H6 . . 120.7 ?
    C12 C7 N1 . . 121.74(12) ?
    C12 C7 C8 . . 119.64(12) ?
    N1 C7 C8 . . 118.58(11) ?
    C9 C8 C7 . . 117.87(12) ?
    C9 C8 C13 . . 119.87(12) ?
    C7 C8 C13 . . 122.26(11) ?
    C10 C9 C8 . . 122.23(14) ?
    C10 C9 H9 . . 118.9 ?
    C8 C9 H9 . . 118.9 ?
    C11 C10 C9 . . 119.21(14) ?
    C11 C10 H10 . . 120.4 ?
    C9 C10 H10 . . 120.4 ?
    C10 C11 C12 . . 120.77(15) ?
    C10 C11 H11 . . 119.6 ?
    C12 C11 H11 . . 119.6 ?
    C11 C12 C7 . . 120.27(15) ?
    C11 C12 H12 . . 119.9 ?
    C7 C12 H12 . . 119.9 ?
    O3 C13 C8 . . 122.15(12) ?
    O3 C13 C14 . . 118.48(14) ?
    C8 C13 C14 . . 119.37(13) ?
    C13 C14 H14A . . 109.5 ?
    C13 C14 H14B . . 109.5 ?
    H14A C14 H14B . . 109.5 ?
    C13 C14 H14C . . 109.5 ?
    H14A C14 H14C . . 109.5 ?
    H14B C14 H14C . . 109.5 ?
loop_
    _geom_torsion_atom_site_label_1
    _geom_torsion_atom_site_label_2
    _geom_torsion_atom_site_label_3
    _geom_torsion_atom_site_label_4
    _geom_torsion_site_symmetry_1
    _geom_torsion_site_symmetry_2
    _geom_torsion_site_symmetry_3
    _geom_torsion_site_symmetry_4
    _geom_torsion
    _geom_torsion_publ_flag
    O1 S1 N1 C7 . . . . -57.47(12) ?
    O2 S1 N1 C7 . . . . 174.32(11) ?
    C1 S1 N1 C7 . . . . 58.98(12) ?
    O1 S1 C1 C2 . . . . 3.58(12) ?
    O2 S1 C1 C2 . . . . 134.36(10) ?
    N1 S1 C1 C2 . . . . -113.75(10) ?
    O1 S1 C1 C6 . . . . -175.46(10) ?
    O2 S1 C1 C6 . . . . -44.68(12) ?
    N1 S1 C1 C6 . . . . 67.21(11) ?
    C6 C1 C2 C3 . . . . 0.07(19) ?
    S1 C1 C2 C3 . . . . -178.93(10) ?
    C1 C2 C3 C4 . . . . -0.2(2) ?
    C2 C3 C4 C5 . . . . 0.1(2) ?
    C3 C4 C5 C6 . . . . 0.2(3) ?
    C4 C5 C6 C1 . . . . -0.3(2) ?
    C2 C1 C6 C5 . . . . 0.2(2) ?
    S1 C1 C6 C5 . . . . 179.21(12) ?
    S1 N1 C7 C12 . . . . 29.02(17) ?
    S1 N1 C7 C8 . . . . -153.13(10) ?
    C12 C7 C8 C9 . . . . 0.11(18) ?
    N1 C7 C8 C9 . . . . -177.78(11) ?
    C12 C7 C8 C13 . . . . 179.40(12) ?
    N1 C7 C8 C13 . . . . 1.50(17) ?
    C7 C8 C9 C10 . . . . -0.2(2) ?
    C13 C8 C9 C10 . . . . -179.52(14) ?
    C8 C9 C10 C11 . . . . -0.2(2) ?
    C9 C10 C11 C12 . . . . 0.7(3) ?
    C10 C11 C12 C7 . . . . -0.8(3) ?
    N1 C7 C12 C11 . . . . 178.19(13) ?
    C8 C7 C12 C11 . . . . 0.4(2) ?
    C9 C8 C13 O3 . . . . -178.77(14) ?
    C7 C8 C13 O3 . . . . 2.0(2) ?
    C9 C8 C13 C14 . . . . 1.5(2) ?
    C7 C8 C13 C14 . . . . -177.78(14) ?
loop_
    _geom_hbond_atom_site_label_D
    _geom_hbond_atom_site_label_H
    _geom_hbond_atom_site_label_A
    _geom_hbond_site_symmetry_A
    _geom_hbond_distance_DH
    _geom_hbond_distance_HA
    _geom_hbond_distance_DA
    _geom_hbond_angle_DHA
    _geom_hbond_publ_flag
    N1 H1 O3 . 0.86 2.03 2.596(2) 123 Y
    C2 H2 O1 . 0.93 2.52 2.893(2) 104 Y
    C12 H12 O1 . 0.93 2.40 3.057(2) 128 Y
    C11 H11 O1 2_575 0.93 2.51 3.380(2) 156 Y
    C14 H14C Cg1 2_665 0.96 2.96 3.763(2) 142 Y
