# Supplementary material for: N-(2-Acetyl­phen­yl)benzene­sulfonamide
Source: Acta Crystallogr Sect E Struct Rep Online. 2009 Aug 26;65(Pt 9):o2241. doi: 10.1107/S1600536809033273 (PMC2970053; doi:10.1107/S1600536809033273)
Supplement: Supplementary file 2 [file e-65-o2241-Isup2.hkl]

#
# h,k,l, Fc-squared, Fo-squared, sigma(Fo-squared) and status flag
#
data_I
_shelx_title ' SA1'
_shelx_refln_list_code          4
_shelx_F_calc_maximum      121.88
_exptl_crystal_F_000       288.00
_reflns_d_resolution_high  0.6415
 
loop_
 _symmetry_equiv_pos_as_xyz
 'x, y, z'
 '-x, -y, -z'
 
_cell_length_a     7.9909
_cell_length_b     8.6860
_cell_length_c    10.0701
_cell_angle_alpha  88.016
_cell_angle_beta   68.673
_cell_angle_gamma  83.424
 
_shelx_F_squared_multiplier     1.000
 
loop_
 _refln_index_h
 _refln_index_k
 _refln_index_l
 _refln_F_squared_calc
 _refln_F_squared_meas
 _refln_F_squared_sigma
 _refln_observed_status
   1   0   0       19.11       16.12      0.29 o
   2   0   0     7234.09     7059.22     60.86 o
   3   0   0     1008.64     1043.50      9.69 o
   4   0   0      111.04      130.92      1.37 o
   5   0   0      439.90      426.34      5.03 o
   6   0   0      114.97      105.05      1.66 o
   7   0   0       38.74       37.67      0.98 o
   8   0   0       16.43       19.69      0.79 o
   9   0   0       16.05       18.26      1.34 o
  10   0   0        1.64        0.74      0.76 o
  11   0   0        0.65        1.90      0.79 o
 -11   1   0        3.74        5.63      1.09 o
 -10   1   0        3.81        3.79      0.98 o
  -9   1   0       13.59       17.02      1.17 o
  -8   1   0       37.31       36.37      1.03 o
  -7   1   0        1.11        1.12      0.36 o
  -6   1   0      276.99      270.23      3.48 o
  -5   1   0       61.22       62.72      1.11 o
  -4   1   0      222.14      234.05      2.62 o
  -3   1   0      148.06      119.76      1.21 o
  -2   1   0      403.88      396.29      3.08 o
  -1   1   0     2565.10     2491.78     19.12 o
   0   1   0      436.39      406.30     11.60 o
   1   1   0      498.14      565.74      4.86 o
   2   1   0    14853.94    13619.42    134.46 o
   3   1   0      177.22      194.15      1.99 o
   4   1   0     2750.80     3009.65     27.56 o
   5   1   0       28.70       36.43      0.72 o
   6   1   0       97.87      100.84      1.61 o
   7   1   0       33.26       36.35      0.93 o
   8   1   0       25.19       23.38      0.84 o
   9   1   0       21.71       24.96      1.03 o
  10   1   0        0.66        0.52      0.65 o
  11   1   0        3.24        3.83      0.96 o
 -11   2   0        6.89        8.29      1.18 o
 -10   2   0        5.79        8.46      1.03 o
  -9   2   0        6.37        6.44      0.66 o
  -8   2   0        0.06        0.44      0.34 o
  -7   2   0       25.64       27.61      0.83 o
  -6   2   0      104.58       89.35      1.51 o
  -5   2   0      104.27       92.11      1.78 o
  -4   2   0      360.02      322.03      3.19 o
  -3   2   0      403.55      472.94      4.47 o
  -2   2   0     1776.96     1833.81     15.60 o
  -1   2   0       66.35       79.53      0.80 o
   0   2   0     3131.05     3228.04     24.46 o
   1   2   0      939.04     1028.09      7.36 o
   2   2   0        8.80       17.37      0.32 o
   3   2   0     2529.25     2682.74     24.20 o
   4   2   0      673.13      757.45      7.74 o
   5   2   0       18.78       17.96      0.51 o
   6   2   0      304.51      326.36      4.07 o
   7   2   0        2.37        2.38      0.39 o
   8   2   0       56.62       59.64      1.32 o
   9   2   0       11.19       11.84      1.31 o
  10   2   0        2.89        2.35      0.86 o
  11   2   0        0.05        0.53      1.42 o
 -10   3   0       26.76       28.61      1.47 o
  -9   3   0        1.40        1.39      0.53 o
  -8   3   0       47.57       53.24      1.26 o
  -7   3   0        1.70        0.88      0.32 o
  -6   3   0       75.84       79.84      1.41 o
  -5   3   0       51.97       51.95      0.83 o
  -4   3   0       19.18       24.98      0.49 o
  -3   3   0      145.74      154.67      1.66 o
  -2   3   0       31.34       35.04      0.51 o
  -1   3   0      151.35      166.45      1.81 o
   0   3   0      486.79      506.22      3.82 o
   1   3   0      316.51      300.98      2.30 o
   2   3   0      857.37      916.91      7.86 o
   3   3   0       28.12       20.09      0.38 o
   4   3   0       57.93       46.61      0.75 o
   5   3   0      118.90      122.24      1.66 o
   6   3   0       20.38       24.21      0.73 o
   7   3   0        0.41        0.29      0.29 o
   8   3   0       14.45       12.28      0.72 o
   9   3   0        0.00       -0.57      0.57 o
  10   3   0        0.77        0.10      0.96 o
  11   3   0        0.72        0.81      0.86 o
 -10   4   0        0.81        0.09      0.64 o
  -9   4   0        2.66        3.69      0.63 o
  -8   4   0       56.11       56.23      1.87 o
  -7   4   0        0.02        0.21      0.32 o
  -6   4   0      106.03      109.44      1.78 o
  -5   4   0       29.29       23.94      0.68 o
  -4   4   0      110.01      121.02      1.45 o
  -3   4   0       12.47       16.56      0.40 o
  -2   4   0      163.50      188.47      1.95 o
  -1   4   0       13.76       19.78      0.41 o
   0   4   0      140.81      147.82      1.23 o
   1   4   0      415.30      466.94      3.57 o
   2   4   0       10.61        7.43      0.19 o
   3   4   0       71.47       67.88      0.76 o
   4   4   0       15.61       16.69      0.42 o
   5   4   0       52.07       47.77      0.78 o
   6   4   0        0.57        0.35      0.28 o
   7   4   0        2.18        0.25      0.34 o
   8   4   0        2.36        1.92      0.78 o
   9   4   0        6.06        5.47      0.89 o
  10   4   0        3.99        2.10      1.12 o
  11   4   0        0.34        0.52      0.60 o
 -10   5   0        4.43        5.79      1.08 o
  -9   5   0        0.56        0.16      0.51 o
  -8   5   0        0.19       -0.48      0.48 o
  -7   5   0        0.83        1.98      0.45 o
  -6   5   0       30.51       27.77      0.98 o
  -5   5   0        8.16        8.35      0.45 o
  -4   5   0       18.81       21.94      0.52 o
  -3   5   0        0.19       -0.10      0.14 o
  -2   5   0      202.52      199.32      2.29 o
  -1   5   0       86.33       83.19      0.91 o
   0   5   0       45.23       43.43      0.47 o
   1   5   0       22.02       23.46      0.34 o
   2   5   0       38.43       46.34      0.51 o
   3   5   0       48.57       55.84      0.72 o
   4   5   0      324.60      337.48      4.12 o
   5   5   0       14.49       13.32      0.43 o
   6   5   0       24.33       26.28      0.91 o
   7   5   0       12.44       12.06      1.77 o
   8   5   0       14.47       11.53      1.02 o
   9   5   0        5.69        7.03      0.97 o
  10   5   0       15.79       14.45      1.06 o
  11   5   0        2.68        5.32      1.67 o
  -9   6   0        0.80       -0.40      0.82 o
  -8   6   0        9.84       10.70      0.95 o
  -7   6   0        1.99        2.40      0.51 o
  -6   6   0        3.84        3.92      0.50 o
  -5   6   0       22.37       18.13      0.70 o
  -4   6   0       49.30       44.61      1.14 o
  -3   6   0       56.37       52.33      1.04 o
  -2   6   0       17.78       17.87      0.52 o
  -1   6   0      137.46      130.98      1.36 o
   0   6   0       13.55       11.08      0.30 o
   1   6   0        0.10        0.25      0.12 o
   2   6   0        0.18        0.08      0.11 o
   3   6   0      192.50      193.47      1.92 o
   4   6   0      143.87      128.64      1.52 o
   5   6   0       17.01       16.47      0.48 o
   6   6   0       20.67       23.45      0.72 o
   7   6   0       19.51       20.84      1.01 o
   8   6   0        7.79        7.31      0.74 o
   9   6   0        6.30        5.63      0.74 o
  10   6   0        0.01       -0.53      0.53 o
  -9   7   0        1.50        0.64      0.95 o
  -8   7   0        8.60        9.44      1.26 o
  -7   7   0        1.31        1.50      0.60 o
  -6   7   0        2.48        2.51      0.84 o
  -5   7   0        1.88        0.89      0.35 o
  -4   7   0        2.01        1.43      0.37 o
  -3   7   0       12.13       15.02      0.60 o
  -2   7   0       69.37       71.99      1.09 o
  -1   7   0      231.07      226.51      2.33 o
   0   7   0       35.43       33.19      0.46 o
   1   7   0      122.17      124.14      1.55 o
   2   7   0        0.02       -0.02      0.16 o
   3   7   0       43.46       39.45      0.70 o
   4   7   0        0.23        0.10      0.20 o
   5   7   0       24.17       21.88      0.66 o
   6   7   0       21.32       21.30      0.71 o
   7   7   0       35.67       32.91      1.71 o
   8   7   0        1.92        2.26      0.56 o
   9   7   0        5.66        6.41      0.78 o
  10   7   0        1.29        0.87      0.59 o
  -8   8   0        3.83        3.04      0.99 o
  -7   8   0       24.38       27.54      1.73 o
  -6   8   0        9.66       11.85      1.21 o
  -5   8   0        3.54        1.76      0.48 o
  -4   8   0        8.85        9.72      0.73 o
  -3   8   0       12.47        9.61      0.70 o
  -2   8   0       58.85       55.92      1.15 o
  -1   8   0       17.61       16.41      0.54 o
   0   8   0       61.67       64.34      1.00 o
   1   8   0      166.04      153.59      1.75 o
   2   8   0      110.84      111.36      1.69 o
   3   8   0      114.31      107.28      1.60 o
   4   8   0       29.11       29.96      1.12 o
   5   8   0       42.61       41.79      0.97 o
   6   8   0        0.26        0.22      0.34 o
   7   8   0       13.69       17.50      0.99 o
   8   8   0        0.13       -0.62      0.62 o
   9   8   0        0.46        0.20      0.51 o
  10   8   0        0.52        0.21      0.82 o
  -7   9   0        2.52        2.94      0.96 o
  -6   9   0        1.48        1.26      0.81 o
  -5   9   0       21.22       26.43      1.62 o
  -4   9   0        4.61        5.53      0.68 o
  -3   9   0       29.87       31.92      1.20 o
  -2   9   0        0.00        0.17      0.36 o
  -1   9   0       68.85       67.71      1.66 o
   0   9   0        2.69        3.28      0.39 o
   1   9   0       41.03       42.88      1.36 o
   2   9   0       33.85       33.79      1.35 o
   3   9   0        5.73        3.50      0.40 o
   4   9   0       51.80       52.77      1.26 o
   5   9   0        9.13        5.29      0.61 o
   6   9   0       15.44       16.09      1.20 o
   7   9   0        6.93        6.43      0.72 o
   8   9   0        1.14        1.38      0.56 o
   9   9   0        2.28        2.45      0.89 o
  -6  10   0        2.73        3.12      0.76 o
  -5  10   0        0.21       -0.45      0.47 o
  -4  10   0       10.99        9.21      0.81 o
  -3  10   0        3.63        6.20      0.67 o
  -2  10   0        0.34        0.16      0.41 o
  -1  10   0        4.02        5.25      0.57 o
   0  10   0        0.46        0.42      0.54 o
   1  10   0       53.25       50.03      1.83 o
   2  10   0        6.59        5.70      0.77 o
   3  10   0       31.63       32.91      1.15 o
   4  10   0        0.06        0.35      0.42 o
   5  10   0        0.03        0.16      0.43 o
   6  10   0       12.28       10.84      1.05 o
   7  10   0        0.04        0.52      0.48 o
   8  10   0        5.08        5.91      0.71 o
  -5  11   0        5.76        6.77      0.76 o
  -4  11   0        0.30        0.57      0.54 o
  -3  11   0        3.74        4.67      0.65 o
  -2  11   0        1.46        1.91      0.68 o
  -1  11   0        1.75        1.23      0.63 o
   0  11   0        0.70        0.07      0.53 o
   1  11   0        0.29        0.19      0.58 o
   2  11   0        3.61        3.39      0.71 o
   3  11   0        0.17        0.55      0.72 o
   4  11   0        3.07        2.34      0.66 o
   5  11   0        3.81        2.61      0.58 o
   6  11   0        1.53        1.88      0.56 o
   7  11   0        0.57        1.23      0.55 o
  -4  12   0        5.93        7.03      1.76 o
  -3  12   0        1.66        3.13      0.84 o
  -2  12   0        3.09        3.72      1.30 o
  -1  12   0        0.33       -0.31      0.56 o
   0  12   0        0.40       -0.11      0.58 o
   1  12   0        4.32        4.05      0.96 o
   2  12   0        9.98        9.11      0.98 o
   3  12   0        1.13        0.48      0.65 o
   4  12   0        0.24        1.66      1.48 o
   5  12   0        0.73        0.45      0.73 o
   6  12   0        0.64        0.37      0.99 o
  -1  13   0        0.05       -1.11      1.11 o
   0  13   0        2.38        4.85      1.98 o
   1  13   0        0.24        1.13      0.81 o
   2  13   0        4.29        5.54      0.85 o
   3  13   0        0.42       -0.65      1.08 o
   4  13   0        4.00        3.46      1.39 o
  -3 -13   1        1.46        1.57      1.13 o
  -2 -13   1        3.51        3.42      0.76 o
  -1 -13   1        3.49        3.06      0.76 o
   0 -13   1        0.44        0.57      0.62 o
   1 -13   1        0.28       -0.74      1.12 o
  -6 -12   1        2.95        4.10      1.28 o
  -5 -12   1        0.02        0.00      0.53 o
  -4 -12   1        3.02        3.87      1.01 o
  -3 -12   1        6.82        6.34      0.87 o
  -2 -12   1        6.48        7.07      0.99 o
  -1 -12   1        9.50       10.61      0.99 o
   0 -12   1        2.36        1.22      0.64 o
   1 -12   1        2.30        1.82      0.67 o
   2 -12   1        0.00       -0.33      0.52 o
   3 -12   1        1.85        2.16      0.75 o
   4 -12   1        0.12       -0.50      1.21 o
  -7 -11   1        2.58        3.12      0.84 o
  -6 -11   1        0.66        0.24      0.49 o
  -5 -11   1        0.34        0.26      0.46 o
  -4 -11   1        1.87        1.98      0.77 o
  -3 -11   1        1.65        2.74      0.94 o
  -2 -11   1        6.81        7.10      0.82 o
  -1 -11   1        0.05       -0.53      0.56 o
   0 -11   1        7.61        6.80      0.82 o
   1 -11   1        4.59        5.33      0.78 o
   2 -11   1       13.13       12.90      0.93 o
   3 -11   1        0.25        0.68      0.63 o
   4 -11   1        7.43        7.82      0.79 o
   5 -11   1        0.52       -0.42      0.45 o
  -8 -10   1        0.31       -0.32      0.70 o
  -7 -10   1        5.55        3.71      0.63 o
  -6 -10   1        0.03        0.03      0.47 o
  -5 -10   1        1.31        0.34      0.43 o
  -4 -10   1        0.33        0.23      0.34 o
  -3 -10   1        0.22        0.14      0.31 o
  -2 -10   1        3.34        4.18      0.43 o
  -1 -10   1        8.66        7.32      0.60 o
   0 -10   1        3.46        2.10      0.36 o
   1 -10   1        1.76        1.58      0.43 o
   2 -10   1        1.52        1.31      0.43 o
   3 -10   1        1.45        0.49      0.44 o
   4 -10   1        4.98        3.92      0.63 o
   5 -10   1        5.66        6.59      0.69 o
   6 -10   1        3.70        2.80      0.68 o
   7 -10   1        0.04       -0.35      0.76 o
  -9  -9   1        0.00        0.34      0.87 o
  -8  -9   1        2.07        1.08      0.64 o
  -7  -9   1        0.26        0.34      0.48 o
  -6  -9   1       19.35       18.63      1.14 o
  -5  -9   1        5.31        4.02      0.46 o
  -4  -9   1       29.80       28.35      0.90 o
  -3  -9   1        0.61        0.39      0.40 o
  -2  -9   1        0.09        0.10      0.24 o
  -1  -9   1       36.13       37.62      0.86 o
   0  -9   1       29.42       32.03      0.77 o
   1  -9   1        3.22        2.92      0.37 o
   2  -9   1       24.98       25.09      0.84 o
   3  -9   1        0.05       -0.38      0.38 o
   4  -9   1       11.67       11.66      0.80 o
   5  -9   1        0.37        0.14      0.43 o
   6  -9   1        0.74        0.91      0.58 o
   7  -9   1        7.98       10.14      2.30 o
  -9  -8   1        0.34        0.58      0.52 o
  -8  -8   1        0.39       -0.22      0.45 o
  -7  -8   1        0.70        0.25      0.47 o
  -6  -8   1       15.36       15.45      0.92 o
  -5  -8   1       10.90       10.79      0.52 o
  -4  -8   1       28.75       31.41      0.80 o
  -3  -8   1        7.52        7.09      0.40 o
  -2  -8   1      239.10      236.53      2.90 o
  -1  -8   1        0.64        0.46      0.41 o
   0  -8   1      119.60      112.82      1.91 o
   1  -8   1       15.70       15.91      0.59 o
   2  -8   1       73.42       71.14      1.26 o
   3  -8   1       78.08       79.73      1.57 o
   4  -8   1       12.16       11.80      0.76 o
   5  -8   1       11.46       13.98      1.05 o
   6  -8   1        8.32        7.19      0.97 o
   7  -8   1        0.01       -0.24      0.69 o
   8  -8   1       12.55       15.38      1.46 o
 -10  -7   1        0.67       -0.13      0.75 o
  -9  -7   1        1.31        0.55      0.52 o
  -8  -7   1        2.33        1.40      0.54 o
  -7  -7   1       17.76       17.86      0.96 o
  -6  -7   1        3.22        3.23      0.42 o
  -5  -7   1       19.90       18.82      0.63 o
  -4  -7   1       37.43       36.61      0.81 o
  -3  -7   1      105.83      105.03      1.40 o
  -2  -7   1      113.91      116.16      1.14 o
  -1  -7   1      270.89      266.99      2.40 o
   0  -7   1      490.44      500.63      3.93 o
   1  -7   1       31.91       30.26      0.54 o
   2  -7   1      609.79      592.49      5.53 o
   3  -7   1        0.02       -0.19      0.22 o
   4  -7   1        3.48        2.58      0.44 o
   5  -7   1       19.19       18.09      0.81 o
   6  -7   1        0.06       -0.30      0.42 o
   7  -7   1       24.04       23.12      1.48 o
   8  -7   1        0.29       -0.25      0.84 o
   9  -7   1        1.08        0.64      0.81 o
 -10  -6   1        1.28        1.26      0.78 o
  -9  -6   1        2.09        1.04      0.62 o
  -8  -6   1        5.46        4.20      0.76 o
  -7  -6   1       10.83       10.05      0.69 o
  -6  -6   1       39.31       38.82      0.96 o
  -5  -6   1        7.37        8.03      0.40 o
  -4  -6   1       23.96       22.11      0.46 o
  -3  -6   1       10.87        9.23      0.33 o
  -2  -6   1       38.60       39.14      0.77 o
  -1  -6   1        0.44        1.52      0.14 o
   0  -6   1       34.45       41.11      0.50 o
   1  -6   1      321.28      315.11      2.83 o
   2  -6   1      516.83      513.02      4.89 o
   3  -6   1      242.42      232.49      2.96 o
   4  -6   1      324.79      320.61      4.38 o
   5  -6   1        0.26        0.19      0.28 o
   6  -6   1       54.43       47.17      1.40 o
   7  -6   1        0.08        0.23      0.46 o
   8  -6   1       11.50       12.23      0.98 o
   9  -6   1        1.26        0.10      0.79 o
  10  -6   1        0.63        0.82      1.01 o
 -10  -5   1        2.77        2.37      0.68 o
  -9  -5   1       13.60       15.56      1.45 o
  -8  -5   1        4.52        4.35      0.57 o
  -7  -5   1       24.82       26.45      0.97 o
  -6  -5   1        0.15       -0.27      0.27 o
  -5  -5   1       31.86       33.35      0.62 o
  -4  -5   1      205.57      203.92      2.27 o
  -3  -5   1      126.80      120.20      1.21 o
  -2  -5   1      197.60      190.54      1.55 o
  -1  -5   1       34.20       27.31      0.34 o
   0  -5   1      377.29      379.21      2.96 o
   1  -5   1      112.30      136.66      1.34 o
   2  -5   1      205.42      186.63      2.13 o
   3  -5   1       74.92       69.14      1.04 o
   4  -5   1       85.41       78.81      1.20 o
   5  -5   1      194.95      176.85      2.46 o
   6  -5   1       56.30       59.08      1.41 o
   7  -5   1        5.00        5.18      0.72 o
   8  -5   1        5.07        3.74      0.56 o
   9  -5   1        1.21        0.57      0.67 o
  10  -5   1        4.08        4.81      1.02 o
 -11  -4   1        5.96        9.12      1.28 o
 -10  -4   1       23.91       22.50      1.23 o
  -9  -4   1        4.55        5.68      1.56 o
  -8  -4   1       98.41       86.41      3.10 o
  -7  -4   1        5.45        4.53      0.58 o
  -6  -4   1       73.36       72.12      1.47 o
  -5  -4   1        4.57        5.43      0.33 o
  -4  -4   1      130.42      114.27      1.33 o
  -3  -4   1       93.44       99.79      0.97 o
  -2  -4   1       34.18       29.34      0.37 o
  -1  -4   1        0.11        1.50      0.10 o
   0  -4   1       38.52       41.74      0.48 o
   1  -4   1      144.83      128.13      1.33 o
   2  -4   1       95.90       90.18      1.14 o
   3  -4   1      677.34      744.67      7.49 o
   4  -4   1       75.50       64.59      0.93 o
   5  -4   1        0.83        0.23      0.31 o
   6  -4   1        2.00        1.24      0.36 o
   7  -4   1       16.67       15.99      0.81 o
   8  -4   1        2.44        3.00      0.63 o
   9  -4   1        0.00       -0.12      0.45 o
  10  -4   1        0.03        1.62      0.68 o
 -11  -3   1        3.09        2.68      1.33 o
 -10  -3   1        0.25        1.17      0.61 o
  -9  -3   1       31.89       32.38      1.66 o
  -8  -3   1       28.83       26.83      1.22 o
  -7  -3   1       25.68       26.57      0.92 o
  -6  -3   1      231.85      217.07      4.02 o
  -5  -3   1      114.26      114.44      1.56 o
  -4  -3   1      198.72      202.48      2.55 o
  -3  -3   1      342.56      337.90      3.03 o
  -2  -3   1      222.13      205.65      1.69 o
  -1  -3   1        0.07        0.14      0.07 o
   0  -3   1      461.26      473.03      3.29 o
   1  -3   1      285.46      340.02      3.14 o
   2  -3   1      206.67      247.99      2.75 o
   3  -3   1       14.24       23.58      0.40 o
   4  -3   1       33.10       37.92      0.60 o
   5  -3   1      288.75      297.40      3.04 o
   6  -3   1        0.81        0.79      0.34 o
   7  -3   1       17.52       16.51      0.75 o
   8  -3   1        1.38        1.00      0.43 o
   9  -3   1        0.02        0.16      0.46 o
  10  -3   1        1.01        0.35      0.52 o
  11  -3   1        1.61        1.57      0.98 o
 -11  -2   1        0.56        0.46      0.82 o
 -10  -2   1        0.93        2.78      1.15 o
  -9  -2   1        1.71        2.48      0.63 o
  -8  -2   1       16.17       17.00      1.04 o
  -7  -2   1       26.42       22.98      0.77 o
  -6  -2   1       44.03       46.08      0.99 o
  -5  -2   1       59.77       51.39      0.88 o
  -4  -2   1      522.48      569.89      7.59 o
  -3  -2   1      608.63      605.18      6.20 o
  -2  -2   1       88.99       92.42      1.30 o
  -1  -2   1     1150.09     1163.41      7.57 o
   0  -2   1      648.13      761.28      5.24 o
   1  -2   1     1442.53     1539.49     15.10 o
   2  -2   1      175.99      189.30      1.86 o
   3  -2   1     1286.81     1363.79     11.63 o
   4  -2   1      177.72      174.13      1.84 o
   5  -2   1       52.00       51.05      0.78 o
   6  -2   1      465.06      456.31      5.47 o
   7  -2   1        0.58        1.11      0.36 o
   8  -2   1       21.44       24.13      0.95 o
   9  -2   1        4.13        3.76      1.03 o
  10  -2   1        9.14        9.69      0.81 o
  11  -2   1        2.86        6.12      2.45 o
 -11  -1   1        0.30        0.88      0.63 o
 -10  -1   1        0.54        1.74      0.79 o
  -9  -1   1       20.00       22.25      1.17 o
  -8  -1   1        0.00        0.01      0.45 o
  -7  -1   1       53.82       54.80      1.18 o
  -6  -1   1       41.61       32.01      0.83 o
  -5  -1   1       21.85       26.06      0.77 o
  -4  -1   1       29.66       39.68      0.69 o
  -3  -1   1      409.35      463.94      4.45 o
  -2  -1   1     1304.82     1426.00     14.18 o
  -1  -1   1      147.46      164.21      1.39 o
   0  -1   1       22.63       23.24      0.24 o
   1  -1   1        8.60       10.99      0.17 o
   2  -1   1      170.98      133.67      1.25 o
   3  -1   1      248.25      230.71      2.13 o
   4  -1   1      148.63      129.29      1.42 o
   5  -1   1      616.44      614.73      5.84 o
   6  -1   1       11.44        8.77      0.42 o
   7  -1   1       60.31       58.66      1.52 o
   8  -1   1       68.55       72.61      1.98 o
   9  -1   1        1.59        0.90      0.49 o
  10  -1   1       11.27       12.30      0.85 o
  11  -1   1        0.48        1.67      0.88 o
 -11   0   1        0.56        0.20      0.91 o
 -10   0   1        1.62        1.37      0.69 o
  -9   0   1        9.96        9.67      0.84 o
  -8   0   1       34.86       34.25      1.12 o
  -7   0   1       10.89       12.26      0.59 o
  -6   0   1        5.61        4.15      0.51 o
  -5   0   1      246.12      239.70      2.79 o
  -4   0   1       15.31       13.17      0.36 o
  -3   0   1       74.01       79.38      0.95 o
  -2   0   1      406.74      444.44      3.88 o
  -1   0   1      101.46      111.99      1.03 o
   0   0   1       39.04       24.23      1.28 o
   1   0   1     2497.35     2552.36     28.45 o
   2   0   1       34.98       53.86      0.63 o
   3   0   1       46.18       52.48      0.63 o
   4   0   1      271.22      243.86      2.45 o
   5   0   1       59.82       57.47      1.01 o
   6   0   1      428.79      412.61      4.98 o
   7   0   1       72.09       72.42      1.36 o
   8   0   1       30.00       26.17      0.99 o
   9   0   1       76.58       80.32      1.88 o
  10   0   1        0.71        0.52      0.57 o
  11   0   1        5.80        6.22      1.07 o
 -11   1   1        3.08        3.67      1.20 o
 -10   1   1        0.14        3.27      1.07 o
  -9   1   1       18.43       19.26      1.10 o
  -8   1   1        0.13       -0.16      0.32 o
  -7   1   1      100.03      107.07      1.82 o
  -6   1   1      299.86      280.71      3.63 o
  -5   1   1      364.89      352.26      4.28 o
  -4   1   1      198.74      189.33      1.89 o
  -3   1   1        0.85        2.39      0.14 o
  -2   1   1        0.67        0.26      0.16 o
  -1   1   1      233.82      244.91      2.18 o
   0   1   1     6065.08     5930.67     53.92 o
   1   1   1      118.08      125.92      1.23 o
   2   1   1     3049.99     3187.03     25.32 o
   3   1   1     1348.86     1459.87     13.46 o
   4   1   1      466.07      516.24      5.37 o
   5   1   1      133.01      141.01      1.94 o
   6   1   1       19.66       18.10      0.72 o
   7   1   1       14.51       14.53      0.63 o
   8   1   1       46.58       49.87      1.33 o
   9   1   1        0.29        0.61      0.46 o
  10   1   1        6.21        6.44      0.78 o
  11   1   1        4.60        6.71      1.07 o
 -10   2   1        1.21        1.67      0.82 o
  -9   2   1        1.99        3.16      0.56 o
  -8   2   1        5.66        6.60      0.53 o
  -7   2   1        6.97        5.99      0.48 o
  -6   2   1       22.87       24.33      0.75 o
  -5   2   1      405.69      399.66      4.82 o
  -4   2   1       61.47       54.23      0.79 o
  -3   2   1      347.63      328.88      3.46 o
  -2   2   1     1039.37     1094.53      9.98 o
  -1   2   1      357.98      362.23      3.67 o
   0   2   1       97.84      129.91      1.29 o
   1   2   1      146.65      158.58      1.47 o
   2   2   1      191.50      222.04      2.03 o
   3   2   1      593.37      675.75      6.43 o
   4   2   1     1347.39     1513.86     14.81 o
   5   2   1      183.68      206.26      2.65 o
   6   2   1      285.03      270.51      3.45 o
   7   2   1       25.46       32.44      0.87 o
   8   2   1       22.18       17.40      0.84 o
   9   2   1       36.04       38.03      1.44 o
  10   2   1        0.39        1.30      0.72 o
  11   2   1        2.02        1.32      0.84 o
 -10   3   1        2.69        4.20      1.02 o
  -9   3   1        6.29        4.61      0.91 o
  -8   3   1        0.51        0.00      0.37 o
  -7   3   1       34.25       36.78      1.00 o
  -6   3   1       20.34       19.90      0.69 o
  -5   3   1       20.87       20.62      0.65 o
  -4   3   1      107.22      107.74      1.59 o
  -3   3   1      727.95      798.18      7.44 o
  -2   3   1        0.13        0.23      0.12 o
  -1   3   1      749.36      795.84      7.88 o
   0   3   1      636.37      731.19      6.69 o
   1   3   1      506.98      521.74      4.40 o
   2   3   1       44.91       38.81      0.54 o
   3   3   1      690.24      711.38      6.60 o
   4   3   1        3.81        2.67      0.22 o
   5   3   1       10.32        7.32      0.38 o
   6   3   1      144.21      143.48      2.33 o
   7   3   1        0.21       -0.01      0.31 o
   8   3   1      109.17      100.49      2.01 o
   9   3   1        0.80        0.29      0.52 o
  10   3   1       21.03       19.72      1.41 o
  11   3   1        1.27        0.34      0.71 o
 -10   4   1       10.25       10.59      1.24 o
  -9   4   1        0.40        0.12      0.93 o
  -8   4   1       14.17       13.25      0.94 o
  -7   4   1        6.65        6.41      0.50 o
  -6   4   1       15.11       17.09      0.67 o
  -5   4   1      102.89      100.67      1.63 o
  -4   4   1       32.87       25.58      0.55 o
  -3   4   1       75.43       86.10      1.50 o
  -2   4   1       75.81       84.95      1.11 o
  -1   4   1      164.79      217.50      2.39 o
   0   4   1       14.04       14.89      0.25 o
   1   4   1       42.68       45.78      0.48 o
   2   4   1      221.86      295.16      2.35 o
   3   4   1       32.08       37.24      0.59 o
   4   4   1      138.85      135.45      1.66 o
   5   4   1       28.67       26.10      0.60 o
   6   4   1       29.09       25.60      0.82 o
   7   4   1        2.37        2.46      0.39 o
   8   4   1        1.25        0.15      0.45 o
   9   4   1        2.69        3.69      0.77 o
  10   4   1        0.32        1.18      0.73 o
  11   4   1        0.04       -0.61      0.70 o
  -9   5   1        5.62        5.07      0.90 o
  -8   5   1       10.52        9.32      0.79 o
  -7   5   1        2.73        2.90      0.52 o
  -6   5   1       36.40       35.11      1.11 o
  -5   5   1       10.29        9.38      0.49 o
  -4   5   1       83.91       86.63      1.30 o
  -3   5   1        5.17        6.03      0.30 o
  -2   5   1      109.26      103.59      1.34 o
  -1   5   1       88.77       92.01      1.60 o
   0   5   1       27.36       30.79      0.50 o
   1   5   1      225.07      289.43      2.47 o
   2   5   1       89.44       84.07      0.82 o
   3   5   1       60.59       63.47      0.80 o
   4   5   1       68.65       79.26      1.22 o
   5   5   1        2.86        2.49      0.29 o
   6   5   1        6.75        8.40      0.63 o
   7   5   1        1.44        1.06      0.35 o
   8   5   1       14.21       13.21      1.03 o
   9   5   1        0.01       -0.51      0.55 o
  10   5   1        0.32        0.79      0.72 o
  11   5   1        0.65        0.74      1.60 o
  -9   6   1        0.00       -0.77      0.77 o
  -8   6   1        0.80        0.40      0.50 o
  -7   6   1       18.36       18.97      0.96 o
  -6   6   1        1.93        1.80      0.45 o
  -5   6   1        8.50        8.71      0.54 o
  -4   6   1        4.82        3.47      0.32 o
  -3   6   1        0.76        0.27      0.19 o
  -2   6   1      173.33      165.97      2.00 o
  -1   6   1      140.24      128.17      1.55 o
   0   6   1       37.08       36.88      0.51 o
   1   6   1        2.44        2.09      0.14 o
   2   6   1       34.83       34.80      0.52 o
   3   6   1       12.11       14.73      0.39 o
   4   6   1      435.93      424.07      4.44 o
   5   6   1       91.70       91.84      1.33 o
   6   6   1       81.66       83.60      1.45 o
   7   6   1        6.72        7.50      0.65 o
   8   6   1       14.84       16.14      1.60 o
   9   6   1        5.61        6.16      0.90 o
  10   6   1        3.93        3.00      0.94 o
  11   6   1        0.62       -0.69      0.81 o
  -8   7   1        1.63        2.44      0.76 o
  -7   7   1        5.70        5.89      0.80 o
  -6   7   1        9.39        9.11      0.72 o
  -5   7   1        0.12        0.18      0.32 o
  -4   7   1       18.20       18.35      1.17 o
  -3   7   1        0.61        1.69      0.36 o
  -2   7   1      198.63      193.68      2.28 o
  -1   7   1       14.21       12.27      0.32 o
   0   7   1        4.76        5.33      0.27 o
   1   7   1       21.26       20.36      0.42 o
   2   7   1        1.19        0.32      0.13 o
   3   7   1       58.18       52.25      0.81 o
   4   7   1       35.64       35.64      0.65 o
   5   7   1       10.54        9.37      0.42 o
   6   7   1       37.15       34.91      0.90 o
   7   7   1       22.81       22.84      1.30 o
   8   7   1       25.83       24.75      1.18 o
   9   7   1        1.96        2.50      0.65 o
  10   7   1        1.74        1.68      0.66 o
  -8   8   1        3.52        4.06      1.07 o
  -7   8   1        5.38        5.56      1.09 o
  -6   8   1       14.24       16.14      1.07 o
  -5   8   1        4.43        3.97      0.56 o
  -4   8   1        0.37        0.95      0.38 o
  -3   8   1       10.92       12.05      0.67 o
  -2   8   1       13.62       15.02      0.77 o
  -1   8   1       50.84       49.06      0.94 o
   0   8   1       67.21       69.72      1.12 o
   1   8   1        4.81        6.81      0.32 o
   2   8   1      112.38      101.87      1.44 o
   3   8   1        9.50        9.46      0.37 o
   4   8   1        8.39        7.69      0.38 o
   5   8   1        5.96        4.80      0.40 o
   6   8   1        6.26        7.01      0.54 o
   7   8   1       37.49       36.31      1.39 o
   8   8   1        1.17        2.61      0.61 o
   9   8   1        8.12        8.07      1.48 o
  10   8   1        2.39        0.78      1.92 o
  -7   9   1        8.12       10.23      1.99 o
  -6   9   1       10.60       12.00      1.31 o
  -5   9   1        0.03        0.08      0.58 o
  -4   9   1       57.44       61.35      2.32 o
  -3   9   1        0.71        1.18      0.48 o
  -2   9   1       44.35       42.26      1.16 o
  -1   9   1        2.95        3.23      0.41 o
   0   9   1        7.29        6.71      0.49 o
   1   9   1       64.06       61.04      2.34 o
   2   9   1        0.00        0.79      0.28 o
   3   9   1       19.73       21.13      0.76 o
   4   9   1       16.29       14.48      0.81 o
   5   9   1       24.21       23.94      1.05 o
   6   9   1        5.22        4.80      0.61 o
   7   9   1        9.25       10.80      0.84 o
   8   9   1        0.76        0.87      0.52 o
   9   9   1        0.64        0.54      0.54 o
  -6  10   1        2.59        1.97      1.00 o
  -5  10   1       10.87       10.68      1.02 o
  -4  10   1        7.13        7.91      1.04 o
  -3  10   1        9.55       10.75      0.82 o
  -2  10   1       47.26       49.83      1.53 o
  -1  10   1       11.46       11.48      0.76 o
   0  10   1       37.67       38.73      1.69 o
   1  10   1        0.59        0.62      1.01 o
   2  10   1       34.02       34.71      1.59 o
   3  10   1        5.85        6.84      0.82 o
   4  10   1       11.64       13.01      0.80 o
   5  10   1        2.46        1.41      0.50 o
   6  10   1        0.01       -0.03      0.45 o
   7  10   1        7.57        7.33      0.77 o
   8  10   1        0.04        0.51      0.65 o
  -5  11   1        0.08       -0.01      0.52 o
  -4  11   1        9.73        9.57      0.91 o
  -3  11   1        8.37        8.95      1.10 o
  -2  11   1        1.59        0.16      0.68 o
  -1  11   1        6.68        6.95      0.95 o
   0  11   1        5.39        5.72      0.89 o
   1  11   1       10.27        9.98      1.01 o
   2  11   1       13.08       14.59      1.13 o
   3  11   1       15.84       18.09      1.27 o
   4  11   1        3.93        5.00      1.68 o
   5  11   1        0.13        0.30      0.57 o
   6  11   1        5.23        6.35      0.74 o
   7  11   1        0.01       -0.25      0.48 o
   8  11   1        2.63        2.17      1.26 o
  -3  12   1        4.11        2.77      0.87 o
  -2  12   1        5.72        7.30      1.00 o
  -1  12   1        0.02       -0.62      0.62 o
   0  12   1        2.00        1.43      0.71 o
   1  12   1        3.08        3.54      0.82 o
   2  12   1        5.03        7.01      0.96 o
   3  12   1        0.14        0.10      0.66 o
   4  12   1        0.98        2.76      0.73 o
   5  12   1        4.54        6.99      2.11 o
   6  12   1        0.07       -0.85      0.85 o
  -1  13   1        1.65       -0.04      1.19 o
   0  13   1        1.34        2.50      0.80 o
   1  13   1        3.01        3.59      0.83 o
   2  13   1        0.06       -0.08      0.62 o
   3  13   1        0.03       -0.95      0.95 o
   4  13   1        0.66       -0.26      1.12 o
  -3 -13   2        0.02       -0.43      0.43 o
  -2 -13   2        0.33        0.40      0.48 o
  -1 -13   2        6.82        5.87      0.76 o
   0 -13   2        0.00        0.08      0.54 o
   1 -13   2        4.99        4.18      1.47 o
  -5 -12   2        3.80        3.15      0.67 o
  -4 -12   2        1.12        1.50      0.62 o
  -3 -12   2        0.27        0.17      0.62 o
  -2 -12   2       13.29       13.02      0.97 o
  -1 -12   2        1.27        0.75      1.11 o
   0 -12   2        2.35        1.15      0.61 o
   1 -12   2        0.00        0.12      0.53 o
   2 -12   2        0.48        0.10      0.60 o
   3 -12   2        3.88        5.36      1.68 o
   4 -12   2        0.03        0.34      0.73 o
  -6 -11   2        5.77        4.91      0.61 o
  -5 -11   2        0.02       -0.20      0.42 o
  -4 -11   2        0.02        0.27      0.52 o
  -3 -11   2        9.15        9.44      0.59 o
  -2 -11   2        0.07       -0.34      0.49 o
  -1 -11   2        8.57        8.47      0.99 o
   0 -11   2        1.52        0.76      0.41 o
   1 -11   2        1.20        1.64      0.62 o
   2 -11   2        3.60        4.18      0.57 o
   3 -11   2        8.29       10.70      1.23 o
   4 -11   2        1.64        1.75      0.56 o
   5 -11   2        1.47        0.65      0.62 o
   6 -11   2        0.27        0.54      0.91 o
  -7 -10   2        3.54        3.89      0.61 o
  -6 -10   2       12.62       14.05      0.86 o
  -5 -10   2        3.07        1.74      0.42 o
  -4 -10   2       17.28       16.41      0.74 o
  -3 -10   2        5.25        4.59      0.44 o
  -2 -10   2        1.82        2.19      0.45 o
  -1 -10   2        0.76        0.71      0.26 o
   0 -10   2        2.45        2.66      0.37 o
   1 -10   2        0.69       -0.07      0.27 o
   2 -10   2        0.17       -0.17      0.31 o
   3 -10   2        0.25       -0.28      0.38 o
   4 -10   2        2.03        1.67      0.51 o
   5 -10   2        9.27        9.89      0.74 o
   6 -10   2        0.59       -0.18      0.50 o
   7 -10   2        3.58        4.18      0.99 o
  -8  -9   2        0.08        0.06      0.49 o
  -7  -9   2        7.43        9.60      0.84 o
  -6  -9   2        0.01       -0.12      0.36 o
  -5  -9   2       10.96       11.68      0.63 o
  -4  -9   2        8.64        8.79      0.48 o
  -3  -9   2        9.83        8.84      0.51 o
  -2  -9   2       13.16       13.44      0.53 o
  -1  -9   2       50.18       46.95      0.95 o
   0  -9   2        2.68        2.06      0.28 o
   1  -9   2        6.41        5.66      0.47 o
   2  -9   2        2.47        1.58      0.32 o
   3  -9   2       15.97       13.99      0.66 o
   4  -9   2        0.91        0.72      0.43 o
   5  -9   2       16.98       16.68      0.85 o
   6  -9   2        4.61        4.76      0.71 o
   7  -9   2        1.93        1.97      0.64 o
   8  -9   2        8.04        8.30      1.25 o
  -9  -8   2        0.13       -0.70      0.70 o
  -8  -8   2        0.17       -0.44      0.44 o
  -7  -8   2        5.14        5.65      0.64 o
  -6  -8   2        2.11        1.70      0.41 o
  -5  -8   2        8.42        6.49      0.49 o
  -4  -8   2       38.20       38.03      0.87 o
  -3  -8   2        9.94       10.57      0.47 o
  -2  -8   2       15.18       15.86      0.54 o
  -1  -8   2        1.13        1.41      0.29 o
   0  -8   2        0.43       -0.13      0.19 o
   1  -8   2        3.22        2.21      0.24 o
   2  -8   2        1.65        2.21      0.46 o
   3  -8   2       24.89       25.31      0.96 o
   4  -8   2       19.13       22.61      0.83 o
   5  -8   2        7.92        8.61      0.63 o
   6  -8   2        2.37        2.73      0.60 o
   7  -8   2       22.88       23.60      1.56 o
   8  -8   2        2.78        3.27      0.99 o
  -9  -7   2        0.07       -0.13      0.49 o
  -8  -7   2        2.01        2.11      0.74 o
  -7  -7   2        1.55        1.21      0.44 o
  -6  -7   2       15.18       14.14      0.63 o
  -5  -7   2        0.00       -0.02      0.24 o
  -4  -7   2        4.72        5.62      0.35 o
  -3  -7   2      145.81      140.33      1.62 o
  -2  -7   2      139.26      131.61      1.40 o
  -1  -7   2       22.44       20.87      0.43 o
   0  -7   2      234.01      220.19      1.99 o
   1  -7   2        5.36        5.07      0.33 o
   2  -7   2       12.17       13.25      0.44 o
   3  -7   2       65.90       68.27      1.20 o
   4  -7   2        0.49        0.08      0.26 o
   5  -7   2        0.01       -0.19      0.36 o
   6  -7   2       29.44       30.62      2.89 o
   7  -7   2        0.98        1.03      0.65 o
   8  -7   2       29.48       32.04      2.34 o
   9  -7   2        2.84        1.84      1.24 o
 -10  -6   2        0.35        1.21      0.82 o
  -9  -6   2        7.67        7.76      0.80 o
  -8  -6   2        2.29        3.14      0.58 o
  -7  -6   2       59.60       56.25      1.69 o
  -6  -6   2        0.71        0.46      0.37 o
  -5  -6   2      113.46      112.86      1.58 o
  -4  -6   2       66.12       64.30      0.94 o
  -3  -6   2       93.74       91.60      1.15 o
  -2  -6   2       21.55       22.77      0.44 o
  -1  -6   2        5.41        6.07      0.21 o
   0  -6   2      140.25      138.87      1.31 o
   1  -6   2       19.28       21.08      0.54 o
   2  -6   2      761.43      742.48      6.88 o
   3  -6   2       14.52       13.69      0.49 o
   4  -6   2       86.96       81.36      1.38 o
   5  -6   2       15.77       17.28      0.59 o
   6  -6   2        1.49        0.85      0.43 o
   7  -6   2       14.91       15.92      1.43 o
   8  -6   2        2.87        2.98      0.82 o
   9  -6   2        3.39        2.42      1.81 o
  10  -6   2        9.01        9.72      2.14 o
 -10  -5   2        0.83        1.78      0.60 o
  -9  -5   2        0.03        1.10      0.55 o
  -8  -5   2        5.51        5.44      0.66 o
  -7  -5   2        0.00        0.52      0.40 o
  -6  -5   2       22.11       25.63      0.84 o
  -5  -5   2      103.63       96.97      1.56 o
  -4  -5   2       36.88       38.37      0.71 o
  -3  -5   2      573.82      606.89      5.80 o
  -2  -5   2        1.86        1.52      0.18 o
  -1  -5   2       86.47       81.89      0.76 o
   0  -5   2       27.67       46.00      0.51 o
   1  -5   2      126.88      125.95      1.12 o
   2  -5   2       97.60       99.82      1.16 o
   3  -5   2       68.04       64.15      2.06 o
   4  -5   2      398.66      389.66      3.89 o
   5  -5   2       13.02        9.79      0.50 o
   6  -5   2      229.64      221.64      3.44 o
   7  -5   2        0.09       -0.39      0.39 o
   8  -5   2       33.53       31.35      1.31 o
   9  -5   2        1.56        1.89      1.20 o
  10  -5   2        0.60        2.69      0.84 o
 -10  -4   2        3.77        5.21      0.75 o
  -9  -4   2        7.84        8.97      1.12 o
  -8  -4   2        0.60        1.01      0.48 o
  -7  -4   2       25.34       26.96      0.96 o
  -6  -4   2        8.62        8.09      0.48 o
  -5  -4   2       59.85       59.14      1.10 o
  -4  -4   2      132.38      138.12      1.38 o
  -3  -4   2       83.63       96.10      0.99 o
  -2  -4   2      536.85      562.26      4.32 o
  -1  -4   2     1071.37     1231.55      8.34 o
   0  -4   2      355.91      340.09      2.64 o
   1  -4   2      132.88      150.07      1.80 o
   2  -4   2      223.74      197.62      1.98 o
   3  -4   2      207.43      195.08      2.19 o
   4  -4   2       43.09       48.85      0.77 o
   5  -4   2      120.99      115.86      1.52 o
   6  -4   2       83.57       79.76      1.41 o
   7  -4   2        8.99        9.09      0.63 o
   8  -4   2       61.49       62.74      1.58 o
   9  -4   2        6.63        7.62      1.39 o
  10  -4   2       16.15       16.38      1.37 o
  11  -4   2        0.00        0.49      0.82 o
 -10  -3   2        8.18        8.35      0.87 o
  -9  -3   2        0.58        0.61      0.55 o
  -8  -3   2       71.87       69.75      1.68 o
  -7  -3   2        1.12        1.16      0.40 o
  -6  -3   2       64.01       70.21      1.17 o
  -5  -3   2       54.44       52.28      0.99 o
  -4  -3   2       50.61       53.87      0.74 o
  -3  -3   2      800.75      804.13      6.59 o
  -2  -3   2       14.76       13.49      0.32 o
  -1  -3   2        5.45        1.93      0.11 o
   0  -3   2      284.23      287.02      2.12 o
   1  -3   2      774.77      894.05      8.19 o
   2  -3   2      167.75      151.04      1.72 o
   3  -3   2       46.79       53.04      0.65 o
   4  -3   2      142.53      118.44      1.35 o
   5  -3   2       10.64        9.91      0.45 o
   6  -3   2      194.39      188.88      2.31 o
   7  -3   2       10.48       12.46      0.66 o
   8  -3   2        0.40        0.09      0.46 o
   9  -3   2        1.53        1.60      0.49 o
  10  -3   2        3.02        3.66      0.76 o
  11  -3   2        5.64        6.95      1.16 o
 -10  -2   2        0.09        0.31      0.55 o
  -9  -2   2       10.62       11.34      0.90 o
  -8  -2   2        9.34        9.99      0.70 o
  -7  -2   2       18.32       18.77      0.94 o
  -6  -2   2       74.54       66.24      1.24 o
  -5  -2   2        1.84        1.75      0.28 o
  -4  -2   2      303.15      293.81      4.15 o
  -3  -2   2       10.87       16.01      0.32 o
  -2  -2   2      762.17      787.81      8.16 o
  -1  -2   2      316.24      342.52      2.32 o
   0  -2   2       37.61       48.85      0.49 o
   1  -2   2      735.14      845.83      7.10 o
   2  -2   2       24.81       28.04      0.46 o
   3  -2   2      263.03      312.32      3.02 o
   4  -2   2       43.30       39.72      0.60 o
   5  -2   2       14.38       13.09      0.41 o
   6  -2   2      113.74      112.11      1.70 o
   7  -2   2       61.40       57.43      1.34 o
   8  -2   2       50.78       52.80      1.79 o
   9  -2   2        0.02       -0.39      0.39 o
  10  -2   2        6.83        6.83      1.13 o
  11  -2   2        0.00        0.22      0.66 o
 -10  -1   2        0.36        0.39      0.53 o
  -9  -1   2        8.76        8.12      1.16 o
  -8  -1   2       17.84       19.09      1.04 o
  -7  -1   2       19.29       18.01      0.85 o
  -6  -1   2        4.37        3.87      0.37 o
  -5  -1   2      199.49      191.09      2.31 o
  -4  -1   2        8.47        6.51      0.32 o
  -3  -1   2      264.02      290.91      3.13 o
  -2  -1   2      198.20      184.17      1.45 o
  -1  -1   2      723.35      778.76      5.32 o
   0  -1   2     7688.16     7416.73     82.10 o
   1  -1   2     2925.18     2886.90     28.03 o
   2  -1   2      309.98      314.81      3.54 o
   3  -1   2       39.47       30.61      0.50 o
   4  -1   2      230.28      208.41      2.28 o
   5  -1   2       52.32       60.18      0.92 o
   6  -1   2      695.43      648.82      7.33 o
   7  -1   2       24.22       23.21      0.85 o
   8  -1   2        5.51        5.79      0.55 o
   9  -1   2       18.82       21.34      0.97 o
  10  -1   2        0.03        0.21      0.49 o
  11  -1   2        2.97        2.64      1.05 o
 -10   0   2        0.04        0.14      0.55 o
  -9   0   2        0.94        0.14      0.84 o
  -8   0   2        1.00        0.18      0.46 o
  -7   0   2       14.59       15.25      0.74 o
  -6   0   2       13.65       15.64      0.62 o
  -5   0   2        0.07        0.67      0.22 o
  -4   0   2       92.36      101.48      1.34 o
  -3   0   2       15.13       19.59      0.37 o
  -2   0   2      124.59      113.43      1.12 o
  -1   0   2       12.31       10.74      0.16 o
   0   0   2       20.36       19.06      0.19 o
   1   0   2      465.38      474.42      4.10 o
   2   0   2     1490.18     1606.76     24.01 o
   3   0   2      146.68      115.85      1.35 o
   4   0   2      434.93      463.92      4.84 o
   5   0   2      160.73      153.16      2.06 o
   6   0   2       45.58       39.83      0.87 o
   7   0   2       69.73       66.79      1.44 o
   8   0   2      152.53      148.50      2.61 o
   9   0   2        1.50        0.96      0.47 o
  10   0   2       34.43       36.23      1.32 o
  11   0   2        0.48        0.83      0.65 o
  12   0   2        2.67        1.09      1.19 o
 -10   1   2        1.14        0.73      0.58 o
  -9   1   2        1.38        1.07      0.48 o
  -8   1   2        6.53        6.10      0.69 o
  -7   1   2        5.81        5.70      0.47 o
  -6   1   2        4.49        5.12      0.42 o
  -5   1   2      125.76      113.12      1.58 o
  -4   1   2        3.74        2.40      0.23 o
  -3   1   2        0.64        0.42      0.14 o
  -2   1   2      701.13      781.17      6.69 o
  -1   1   2      565.07      523.74      4.43 o
   0   1   2     3168.13     3270.76     24.48 o
   1   1   2     1112.63     1209.29     10.96 o
   2   1   2     1185.76     1227.60     10.29 o
   3   1   2      778.27      790.53      7.26 o
   4   1   2      241.55      252.86      3.05 o
   5   1   2       31.77       25.07      0.69 o
   6   1   2       12.24        9.58      0.51 o
   7   1   2       50.00       51.03      1.22 o
   8   1   2        1.53        0.19      0.39 o
   9   1   2       96.26       99.72      2.10 o
  10   1   2        0.49        0.46      0.47 o
  11   1   2        5.97        6.15      1.04 o
  12   1   2        2.27        3.13      2.09 o
 -10   2   2        0.50       -0.89      0.89 o
  -9   2   2        3.67        3.72      0.56 o
  -8   2   2        0.01        0.08      0.39 o
  -7   2   2       38.43       41.84      1.07 o
  -6   2   2       47.20       42.27      1.15 o
  -5   2   2      126.06      124.49      1.87 o
  -4   2   2      480.36      482.24      5.05 o
  -3   2   2       31.86       41.76      0.65 o
  -2   2   2      297.54      286.67      2.46 o
  -1   2   2       89.05      110.79      1.00 o
   0   2   2       40.68       42.98      0.46 o
   1   2   2      687.74      647.48      5.56 o
   2   2   2      233.97      259.55      2.51 o
   3   2   2      509.15      537.98      5.43 o
   4   2   2      313.63      332.12      3.92 o
   5   2   2        2.18        3.02      0.35 o
   6   2   2       35.56       36.10      0.94 o
   7   2   2        7.88        5.71      0.47 o
   8   2   2        6.53        6.76      0.70 o
   9   2   2        0.96       -0.09      0.45 o
  10   2   2        8.70        8.24      0.84 o
  11   2   2        8.19        6.96      1.10 o
  12   2   2        0.41        0.75      0.79 o
 -10   3   2        1.28        1.90      0.89 o
  -9   3   2        0.07        0.50      0.68 o
  -8   3   2        0.15        0.49      0.45 o
  -7   3   2        7.59        7.33      0.60 o
  -6   3   2       13.45       13.22      0.59 o
  -5   3   2      146.31      136.95      2.04 o
  -4   3   2        0.00       -0.16      0.24 o
  -3   3   2      190.06      201.00      1.97 o
  -2   3   2     1289.94     1418.36     12.82 o
  -1   3   2      329.46      397.45      4.10 o
   0   3   2      902.95     1014.57     10.28 o
   1   3   2      792.59      842.20      7.25 o
   2   3   2       16.84       11.68      0.28 o
   3   3   2       54.00       71.01      0.96 o
   4   3   2       15.78       14.90      0.44 o
   5   3   2      150.32      164.75      2.48 o
   6   3   2        1.43        1.81      0.33 o
   7   3   2        6.24        8.45      0.53 o
   8   3   2        1.25        0.11      0.41 o
   9   3   2       22.19       18.53      0.91 o
  10   3   2        0.01       -0.50      0.50 o
  11   3   2        1.41        1.70      0.82 o
  -9   4   2        5.68        7.05      1.54 o
  -8   4   2        1.09        0.59      0.57 o
  -7   4   2        5.13        4.14      0.46 o
  -6   4   2        0.82        1.42      0.34 o
  -5   4   2        4.02        4.16      0.38 o
  -4   4   2      154.58      158.04      2.04 o
  -3   4   2       17.01       21.51      0.59 o
  -2   4   2       43.30       44.57      0.82 o
  -1   4   2      342.88      376.67      4.31 o
   0   4   2      454.96      532.15      5.91 o
   1   4   2      313.59      335.62      3.44 o
   2   4   2      327.15      371.29      3.93 o
   3   4   2      292.49      302.54      3.24 o
   4   4   2      241.62      235.39      2.88 o
   5   4   2      136.94      124.11      1.77 o
   6   4   2       16.20       16.21      0.66 o
   7   4   2        1.82        2.17      0.37 o
   8   4   2       16.61       17.60      0.83 o
   9   4   2        0.60        0.14      0.50 o
  10   4   2       20.33       24.92      1.58 o
  11   4   2        0.22        0.30      0.68 o
  -9   5   2        1.49        1.54      0.81 o
  -8   5   2        0.03       -0.56      0.56 o
  -7   5   2       21.13       25.65      1.06 o
  -6   5   2        0.06       -0.25      0.41 o
  -5   5   2       47.57       41.90      0.99 o
  -4   5   2       17.55        9.17      0.42 o
  -3   5   2       66.26       65.99      1.16 o
  -2   5   2      220.61      239.54      2.71 o
  -1   5   2      130.53      118.59      1.66 o
   0   5   2      129.60      140.89      1.87 o
   1   5   2        9.40        9.12      0.26 o
   2   5   2       64.07       87.38      1.04 o
   3   5   2       21.00       23.39      0.49 o
   4   5   2       23.49       16.70      0.53 o
   5   5   2        0.10        0.23      0.23 o
   6   5   2       10.63       12.82      0.54 o
   7   5   2       20.01       20.88      0.82 o
   8   5   2        0.61        0.10      0.55 o
   9   5   2        3.45        3.10      0.76 o
  10   5   2        0.75        1.33      1.25 o
  11   5   2        1.13       -0.22      1.34 o
  -9   6   2        4.18        6.12      1.10 o
  -8   6   2        3.52        3.44      0.78 o
  -7   6   2        0.24        0.35      0.47 o
  -6   6   2       10.47       11.16      0.86 o
  -5   6   2        0.05       -0.20      0.33 o
  -4   6   2       14.20       13.83      0.63 o
  -3   6   2        0.42        0.23      0.34 o
  -2   6   2       36.12       31.71      0.67 o
  -1   6   2      121.13      115.00      1.70 o
   0   6   2        0.24        0.05      0.17 o
   1   6   2       38.75       41.35      0.62 o
   2   6   2       35.97       39.20      0.51 o
   3   6   2       18.16       15.89      0.44 o
   4   6   2        0.04        0.42      0.19 o
   5   6   2       11.55       13.54      0.54 o
   6   6   2        9.17       10.33      0.58 o
   7   6   2        1.42        1.09      0.39 o
   8   6   2       12.77       15.88      0.95 o
   9   6   2        1.05        0.91      0.67 o
  10   6   2        1.69        2.14      0.81 o
  11   6   2        1.51        1.64      0.81 o
  -8   7   2        0.48        0.67      0.67 o
  -7   7   2       24.45       25.76      1.20 o
  -6   7   2        0.00       -0.40      0.40 o
  -5   7   2        5.98        5.07      0.49 o
  -4   7   2        0.50        1.43      0.45 o
  -3   7   2        6.52        5.12      0.49 o
  -2   7   2       68.91       66.35      1.21 o
  -1   7   2      192.40      185.58      2.54 o
   0   7   2       48.61       46.24      0.84 o
   1   7   2        1.54        0.78      0.15 o
   2   7   2       72.65       65.16      0.88 o
   3   7   2        8.86        8.86      0.33 o
   4   7   2       84.78       77.56      1.17 o
   5   7   2        0.40        0.79      0.22 o
   6   7   2       18.94       16.18      0.64 o
   7   7   2       18.17       19.23      0.92 o
   8   7   2        8.80        8.88      0.99 o
   9   7   2        1.36        0.61      0.68 o
  10   7   2        0.17        1.22      0.80 o
  11   7   2        0.12        1.26      1.25 o
  -7   8   2        0.08        0.23      0.62 o
  -6   8   2        3.38        4.06      0.95 o
  -5   8   2        3.40        4.63      0.54 o
  -4   8   2        1.30        1.91      0.45 o
  -3   8   2        9.49       12.32      0.70 o
  -2   8   2       31.76       27.59      0.97 o
  -1   8   2       16.66       20.02      0.83 o
   0   8   2        9.76        8.67      0.48 o
   1   8   2       94.19       98.58      1.40 o
   2   8   2       21.21       21.52      0.59 o
   3   8   2       52.05       53.31      0.84 o
   4   8   2       13.06       11.15      0.45 o
   5   8   2        6.98        8.17      0.46 o
   6   8   2       16.64       12.83      0.72 o
   7   8   2        0.11        0.76      0.51 o
   8   8   2       17.57       16.14      1.01 o
   9   8   2        0.44        0.45      0.57 o
  10   8   2        3.47        3.52      0.87 o
  -7   9   2        3.67        4.24      1.48 o
  -6   9   2        1.08        0.74      0.86 o
  -5   9   2        3.54        3.39      0.64 o
  -4   9   2        5.38        6.75      0.78 o
  -3   9   2        8.26        5.39      0.68 o
  -2   9   2        3.69        4.26      0.52 o
  -1   9   2        7.25        5.87      0.45 o
   0   9   2       28.38       26.93      0.79 o
   1   9   2        8.92        9.23      0.63 o
   2   9   2       98.39       95.60      2.99 o
   3   9   2       13.11       13.05      0.64 o
   4   9   2        5.27        6.07      0.55 o
   5   9   2       13.72       13.68      0.98 o
   6   9   2        0.80       -0.04      0.44 o
   7   9   2       19.38       19.17      1.06 o
   8   9   2        0.08       -0.63      0.63 o
   9   9   2        3.09        3.40      0.74 o
  -6  10   2        2.88        1.93      1.69 o
  -5  10   2        0.43        0.27      0.63 o
  -4  10   2        5.28        4.87      0.96 o
  -3  10   2        9.08        8.57      0.81 o
  -2  10   2        1.06        0.95      0.47 o
  -1  10   2       25.37       21.54      1.71 o
   0  10   2        3.64        2.79      0.74 o
   1  10   2       22.69       20.74      1.48 o
   2  10   2        6.81        7.74      0.91 o
   3  10   2        7.44        8.07      0.90 o
   4  10   2       27.83       24.75      1.40 o
   5  10   2        0.68        1.36      0.86 o
   6  10   2        8.32        8.39      0.76 o
   7  10   2        0.02        0.00      0.47 o
   8  10   2        2.37        2.76      0.66 o
   9  10   2        0.01       -0.94      0.94 o
  -5  11   2        1.24       -0.94      0.94 o
  -4  11   2        3.65        4.59      0.97 o
  -3  11   2        2.07        2.55      0.85 o
  -2  11   2        9.87       11.01      2.31 o
  -1  11   2        0.00       -0.54      0.60 o
   0  11   2        4.75        4.15      1.34 o
   1  11   2        8.71        6.88      0.94 o
   2  11   2       16.11       17.07      1.29 o
   3  11   2        9.20       10.42      1.17 o
   4  11   2        1.93        3.62      0.77 o
   5  11   2        3.83        4.25      1.65 o
   6  11   2        1.77        0.78      0.68 o
   7  11   2        3.17        3.74      0.86 o
   8  11   2        0.27       -0.60      0.68 o
  -3  12   2        5.47        5.24      1.02 o
  -2  12   2        0.37        0.00      0.72 o
  -1  12   2        3.52        3.62      0.90 o
   0  12   2        1.29        0.82      0.85 o
   1  12   2        1.04        0.18      0.82 o
   2  12   2        6.94        6.43      1.00 o
   3  12   2        2.92        4.18      0.86 o
   4  12   2        2.69        1.84      0.76 o
   5  12   2        0.68        1.06      0.65 o
   6  12   2        4.02        5.68      0.98 o
  -1  13   2        0.47        0.67      1.28 o
   0  13   2        0.71        2.64      1.38 o
   1  13   2        3.53        4.64      0.95 o
   2  13   2        3.16        4.04      0.93 o
   3  13   2        0.01       -0.39      0.99 o
   4  13   2        0.68        0.72      1.22 o
  -2 -13   3        2.05        2.35      1.18 o
  -1 -13   3        0.60        0.21      0.99 o
   0 -13   3        7.93        8.02      0.73 o
   1 -13   3        0.02       -0.78      0.78 o
  -4 -12   3        3.20        5.36      1.06 o
  -3 -12   3        6.26        5.77      1.26 o
  -2 -12   3        0.10       -0.65      0.86 o
  -1 -12   3        8.94        8.97      0.73 o
   0 -12   3        0.16       -0.27      0.46 o
   1 -12   3        0.00        0.24      0.48 o
   2 -12   3        7.17        7.47      0.82 o
   3 -12   3        1.01        1.24      0.52 o
   4 -12   3       11.12       11.41      1.19 o
  -6 -11   3        0.44        0.66      0.69 o
  -5 -11   3        2.10        1.88      0.80 o
  -4 -11   3        1.66        1.61      0.51 o
  -3 -11   3        0.63        1.28      0.74 o
  -2 -11   3       14.40       14.98      0.65 o
  -1 -11   3       14.35       13.15      0.71 o
   0 -11   3       15.32       14.67      0.77 o
   1 -11   3        6.54        5.95      0.52 o
   2 -11   3        1.19        1.15      0.44 o
   3 -11   3        0.83        2.19      0.80 o
   4 -11   3        0.01        0.08      0.44 o
   5 -11   3        4.28        3.58      0.58 o
   6 -11   3        1.88        1.60      0.78 o
  -7 -10   3        0.00        0.69      0.72 o
  -6 -10   3        7.93        7.93      0.58 o
  -5 -10   3        0.00       -0.14      0.30 o
  -4 -10   3        1.19        0.74      0.30 o
  -3 -10   3        4.29        4.40      0.45 o
  -2 -10   3        0.00       -0.32      0.42 o
  -1 -10   3        4.42        4.37      0.36 o
   0 -10   3        6.56        6.93      0.43 o
   1 -10   3        5.66        6.44      0.52 o
   2 -10   3       12.84       13.26      0.66 o
   3 -10   3        2.28        2.27      0.41 o
   4 -10   3        7.29        6.98      0.68 o
   5 -10   3        1.54        1.02      0.45 o
   6 -10   3        3.43        3.56      0.65 o
   7 -10   3        1.12        1.23      1.28 o
  -8  -9   3        0.60        0.18      0.42 o
  -7  -9   3        0.36        0.02      0.42 o
  -6  -9   3       13.70       15.61      0.71 o
  -5  -9   3        2.32        2.55      0.39 o
  -4  -9   3       16.39       18.49      0.69 o
  -3  -9   3        1.31        1.70      0.49 o
  -2  -9   3       24.07       25.58      0.67 o
  -1  -9   3        0.24        0.22      0.23 o
   0  -9   3       34.65       34.24      1.25 o
   1  -9   3        0.00        0.27      0.22 o
   2  -9   3        3.37        3.51      0.37 o
   3  -9   3        1.14        0.59      0.32 o
   4  -9   3        0.71        0.60      0.39 o
   5  -9   3        0.06        0.16      0.38 o
   6  -9   3        0.06       -0.14      0.45 o
   7  -9   3        2.55        3.60      0.68 o
   8  -9   3        7.12        6.96      1.14 o
  -8  -8   3        0.62        0.14      0.46 o
  -7  -8   3        4.26        5.41      0.62 o
  -6  -8   3        4.70        6.03      0.54 o
  -5  -8   3        5.32        6.45      0.45 o
  -4  -8   3        0.04       -0.23      0.23 o
  -3  -8   3       10.23       11.98      0.39 o
  -2  -8   3        3.98        4.91      0.27 o
  -1  -8   3       74.35       74.18      1.09 o
   0  -8   3        5.83        7.61      0.33 o
   1  -8   3       37.03       33.86      0.68 o
   2  -8   3       66.79       64.88      1.13 o
   3  -8   3       22.54       20.92      0.74 o
   4  -8   3        3.96        3.41      0.40 o
   5  -8   3       15.67       16.25      0.78 o
   6  -8   3        5.24        5.15      0.65 o
   7  -8   3        0.11        0.58      0.51 o
   8  -8   3       10.20       12.46      1.02 o
   9  -8   3        1.05        0.85      0.84 o
  -9  -7   3        2.09        2.27      0.58 o
  -8  -7   3        0.30        0.91      0.51 o
  -7  -7   3        0.49        0.59      0.43 o
  -6  -7   3        0.75        1.19      0.39 o
  -5  -7   3       17.99       17.25      0.70 o
  -4  -7   3        1.25        1.04      0.21 o
  -3  -7   3        1.74        2.57      0.25 o
  -2  -7   3       37.65       35.32      0.57 o
  -1  -7   3       22.10       18.33      0.46 o
   0  -7   3       16.24       16.58      0.39 o
   1  -7   3       26.01       28.09      0.53 o
   2  -7   3        0.95        0.87      0.18 o
   3  -7   3      178.03      168.54      2.51 o
   4  -7   3        0.34       -0.24      0.24 o
   5  -7   3       14.47       14.59      0.61 o
   6  -7   3        4.15        3.07      0.53 o
   7  -7   3       34.87       37.20      1.41 o
   8  -7   3        8.54        9.32      1.08 o
   9  -7   3       12.27       14.27      1.48 o
  -9  -6   3        0.73        0.36      0.53 o
  -8  -6   3        3.69        5.10      0.66 o
  -7  -6   3        0.88        0.79      0.41 o
  -6  -6   3       18.40       18.78      0.79 o
  -5  -6   3        0.10        0.25      0.23 o
  -4  -6   3        2.91        2.99      0.25 o
  -3  -6   3      214.07      209.21      2.19 o
  -2  -6   3        0.36        0.27      0.20 o
  -1  -6   3      220.54      221.70      1.96 o
   0  -6   3       15.82       17.02      0.32 o
   1  -6   3      294.64      285.67      2.60 o
   2  -6   3      186.90      192.65      2.31 o
   3  -6   3       66.87       62.06      0.89 o
   4  -6   3       30.60       31.17      0.74 o
   5  -6   3       39.19       36.05      0.87 o
   6  -6   3       16.51       15.33      1.04 o
   7  -6   3        3.88        4.43      0.75 o
   8  -6   3       10.74       13.19      1.15 o
   9  -6   3       10.06        9.20      1.17 o
  10  -6   3        0.09       -0.77      0.77 o
 -10  -5   3        0.00       -0.10      1.11 o
  -9  -5   3        4.04        4.69      1.07 o
  -8  -5   3        0.56       -0.41      0.41 o
  -7  -5   3       35.56       35.20      1.09 o
  -6  -5   3        0.62        0.65      0.34 o
  -5  -5   3       83.92       84.48      1.43 o
  -4  -5   3      171.68      165.87      1.84 o
  -3  -5   3      119.33      120.97      1.29 o
  -2  -5   3      247.52      260.28      2.25 o
  -1  -5   3        7.52        8.99      0.19 o
   0  -5   3        2.65        2.81      0.13 o
   1  -5   3      333.05      360.27      2.83 o
   2  -5   3       53.04       56.41      0.75 o
   3  -5   3      673.12      681.06      7.18 o
   4  -5   3        1.65        1.36      0.25 o
   5  -5   3       95.53       90.91      1.60 o
   6  -5   3       42.24       41.80      1.42 o
   7  -5   3        6.22        6.83      0.64 o
   8  -5   3        9.17        9.78      0.99 o
   9  -5   3        4.28        3.45      0.84 o
  10  -5   3        7.75        7.70      1.11 o
 -10  -4   3        0.14        0.06      0.75 o
  -9  -4   3        1.20        1.32      0.56 o
  -8  -4   3        2.58        3.44      0.61 o
  -7  -4   3        6.09        6.60      0.57 o
  -6  -4   3        0.97        1.92      0.47 o
  -5  -4   3      122.02      125.07      1.68 o
  -4  -4   3       12.30       14.75      0.45 o
  -3  -4   3      550.79      575.24      4.72 o
  -2  -4   3      302.06      326.39      2.87 o
  -1  -4   3      759.95      809.45      6.59 o
   0  -4   3     1202.07     1309.59     10.79 o
   1  -4   3      627.71      665.43      4.81 o
   2  -4   3      170.51      172.84      1.62 o
   3  -4   3        0.15        0.28      0.12 o
   4  -4   3      181.24      176.07      1.90 o
   5  -4   3      293.27      281.48      3.12 o
   6  -4   3       45.19       40.41      0.93 o
   7  -4   3       60.74       58.70      2.35 o
   8  -4   3        1.05        1.56      0.54 o
   9  -4   3        6.91        7.53      1.25 o
  10  -4   3        0.03       -0.43      0.62 o
  11  -4   3        6.49        6.48      1.11 o
 -10  -3   3        0.67        0.70      0.59 o
  -9  -3   3        3.65        3.54      0.68 o
  -8  -3   3        9.00       10.64      0.82 o
  -7  -3   3        8.53        9.39      0.63 o
  -6  -3   3       25.89       27.13      0.78 o
  -5  -3   3        0.21        0.07      0.20 o
  -4  -3   3       81.50       76.94      1.18 o
  -3  -3   3      220.68      243.92      2.46 o
  -2  -3   3      687.16      700.56      7.12 o
  -1  -3   3     1150.09     1239.47     10.20 o
   0  -3   3      127.73      164.82      1.41 o
   1  -3   3     2410.17     2672.07     23.68 o
   2  -3   3      610.65      642.45      5.83 o
   3  -3   3     1675.55     1802.80     15.05 o
   4  -3   3       27.54       21.19      0.46 o
   5  -3   3      176.33      181.74      1.98 o
   6  -3   3      237.64      229.99      2.69 o
   7  -3   3        4.27        3.84      0.46 o
   8  -3   3       36.70       38.30      1.20 o
   9  -3   3        1.20        0.28      0.48 o
  10  -3   3        9.36        9.89      1.13 o
  11  -3   3        1.19        1.32      0.85 o
 -10  -2   3        4.33        5.80      0.75 o
  -9  -2   3        6.48        6.84      0.76 o
  -8  -2   3       20.76       23.53      1.00 o
  -7  -2   3       44.94       42.25      1.20 o
  -6  -2   3        1.52        2.91      0.59 o
  -5  -2   3       58.37       51.86      0.79 o
  -4  -2   3       26.63       23.96      0.46 o
  -3  -2   3      292.85      283.18      2.61 o
  -2  -2   3       71.30       63.53      0.63 o
  -1  -2   3      183.62      178.31      1.42 o
   0  -2   3      595.93      593.87      6.95 o
   1  -2   3      432.26      475.85      5.15 o
   2  -2   3        0.11        0.41      0.16 o
   3  -2   3      434.43      482.68      4.45 o
   4  -2   3       63.26       73.92      0.91 o
   5  -2   3      365.83      402.68      3.94 o
   6  -2   3        6.19        4.89      0.35 o
   7  -2   3      108.75      106.38      2.07 o
   8  -2   3       19.85       21.16      0.86 o
   9  -2   3        6.66        5.92      0.73 o
  10  -2   3        9.95        9.56      0.89 o
  11  -2   3        1.49        0.05      0.76 o
 -10  -1   3        0.57       -0.12      0.63 o
  -9  -1   3        4.56        3.68      0.65 o
  -8  -1   3       12.44       14.21      0.88 o
  -7  -1   3        2.32        2.29      0.45 o
  -6  -1   3        2.41        2.27      0.30 o
  -5  -1   3      242.72      233.25      3.33 o
  -4  -1   3       27.54       28.39      0.51 o
  -3  -1   3      100.37       93.52      1.05 o
  -2  -1   3        0.96        0.80      0.08 o
  -1  -1   3      111.42      107.42      1.02 o
   0  -1   3     2667.20     2782.26     35.98 o
   1  -1   3     5146.46     5459.65     58.67 o
   2  -1   3      507.13      557.10      5.51 o
   3  -1   3        8.79        5.94      0.34 o
   4  -1   3       81.96      101.60      1.27 o
   5  -1   3       11.52       18.79      0.54 o
   6  -1   3      147.25      143.39      1.99 o
   7  -1   3        9.54        7.63      0.54 o
   8  -1   3       27.04       27.40      0.96 o
   9  -1   3       23.98       25.12      1.08 o
  10  -1   3        9.75       10.56      0.79 o
  11  -1   3        0.95        0.54      0.60 o
  12  -1   3        1.18        1.73      1.38 o
 -10   0   3        0.89        2.91      1.11 o
  -9   0   3       13.17       11.93      0.91 o
  -8   0   3        2.69        3.41      0.64 o
  -7   0   3       45.92       43.47      1.19 o
  -6   0   3       17.07       16.14      0.64 o
  -5   0   3      189.27      188.64      2.32 o
  -4   0   3        0.84        0.76      0.17 o
  -3   0   3       10.21        8.65      0.25 o
  -2   0   3       28.36       33.08      0.42 o
  -1   0   3        0.92        1.13      0.09 o
   0   0   3      800.65      825.41      5.88 o
   1   0   3     1656.37     1788.76     15.08 o
   2   0   3      173.52      222.99      2.13 o
   3   0   3      243.06      262.89      2.88 o
   4   0   3       69.67       82.53      1.09 o
   5   0   3       22.25       18.16      0.48 o
   6   0   3       51.17       43.65      1.02 o
   7   0   3        2.08        2.25      0.44 o
   8   0   3        2.44        3.31      0.45 o
   9   0   3        6.42        7.20      0.62 o
  10   0   3        3.27        3.34      0.58 o
  11   0   3        0.24       -0.30      0.53 o
  12   0   3        0.57        0.65      1.16 o
 -10   1   3        1.14        1.65      0.61 o
  -9   1   3        0.13       -0.09      0.46 o
  -8   1   3        0.05       -0.24      0.38 o
  -7   1   3        0.62        0.17      0.34 o
  -6   1   3        0.17        0.49      0.26 o
  -5   1   3       71.89       70.22      1.14 o
  -4   1   3        2.57        2.39      0.19 o
  -3   1   3       38.05       32.61      0.47 o
  -2   1   3      146.84      188.30      1.76 o
  -1   1   3        8.76        8.59      0.19 o
   0   1   3      166.58      166.37      2.24 o
   1   1   3       40.18       34.32      0.43 o
   2   1   3       54.40       44.02      0.70 o
   3   1   3        1.43        2.49      0.17 o
   4   1   3      603.74      632.66      5.92 o
   5   1   3       10.07       10.79      0.44 o
   6   1   3       10.19       10.29      0.52 o
   7   1   3        4.38        2.97      0.39 o
   8   1   3       30.01       28.31      0.98 o
   9   1   3        3.79        4.16      0.55 o
  10   1   3       25.22       24.76      1.20 o
  11   1   3        0.32        0.18      0.64 o
  12   1   3        0.78       -0.27      1.19 o
 -10   2   3        1.40        0.79      1.28 o
  -9   2   3        1.86        1.17      0.68 o
  -8   2   3        0.01        0.10      0.41 o
  -7   2   3        6.97        8.15      0.53 o
  -6   2   3        3.70        4.02      0.36 o
  -5   2   3       50.14       45.92      0.90 o
  -4   2   3        1.33        1.25      0.18 o
  -3   2   3        2.20        6.99      0.25 o
  -2   2   3       34.06       33.71      0.44 o
  -1   2   3       24.85       24.27      0.36 o
   0   2   3       47.84       68.63      0.79 o
   1   2   3       26.75       33.16      0.51 o
   2   2   3      557.19      576.69      4.94 o
   3   2   3       98.40      100.26      1.01 o
   4   2   3      316.01      334.55      3.54 o
   5   2   3        0.14        0.18      0.18 o
   6   2   3       10.29       11.07      0.53 o
   7   2   3       15.85       16.59      0.81 o
   8   2   3        0.01       -0.30      0.30 o
   9   2   3       31.27       31.06      1.11 o
  10   2   3        1.83        1.26      0.71 o
  11   2   3        2.90        1.93      0.67 o
  12   2   3        3.98        3.61      0.98 o
  -9   3   3        0.31       -1.06      1.06 o
  -8   3   3        0.76        1.65      0.58 o
  -7   3   3        0.02       -0.02      0.33 o
  -6   3   3        1.27        0.89      0.29 o
  -5   3   3        1.64        0.66      0.26 o
  -4   3   3      119.21      113.44      1.54 o
  -3   3   3       12.71        9.64      0.30 o
  -2   3   3       43.48       49.91      0.61 o
  -1   3   3        2.35        1.31      0.14 o
   0   3   3       62.67       82.16      1.05 o
   1   3   3      161.08      164.93      1.68 o
   2   3   3      451.07      532.29      5.38 o
   3   3   3      125.38      117.55      1.55 o
   4   3   3      114.84      117.29      1.83 o
   5   3   3       18.96       19.69      0.64 o
   6   3   3       77.74       72.16      1.42 o
   7   3   3       20.35       13.34      0.65 o
   8   3   3        0.47        0.49      0.34 o
   9   3   3        0.00       -0.39      0.39 o
  10   3   3        7.75        7.61      0.71 o
  11   3   3        0.51        0.82      0.81 o
  12   3   3        0.00        0.01      0.78 o
  -9   4   3        1.13       -0.68      0.68 o
  -8   4   3        0.35       -0.59      0.59 o
  -7   4   3        5.85        7.89      0.77 o
  -6   4   3        0.35        0.02      0.30 o
  -5   4   3       36.66       38.91      1.03 o
  -4   4   3        4.88        4.60      0.31 o
  -3   4   3       83.73       85.70      1.12 o
  -2   4   3       53.50       58.99      0.81 o
  -1   4   3        0.98        0.06      0.09 o
   0   4   3      182.02      211.63      2.58 o
   1   4   3      100.76      131.21      1.97 o
   2   4   3      104.38      104.01      1.64 o
   3   4   3        5.63        6.77      0.28 o
   4   4   3      127.57      129.72      1.77 o
   5   4   3      132.77      128.06      1.82 o
   6   4   3        2.64        2.05      0.33 o
   7   4   3       25.33       29.08      0.91 o
   8   4   3       12.58       10.08      0.63 o
   9   4   3       23.23       19.54      1.06 o
  10   4   3        2.95        3.18      0.67 o
  11   4   3        5.37        4.15      0.95 o
  12   4   3        3.12        4.55      1.07 o
  -9   5   3        3.06        4.70      1.33 o
  -8   5   3        0.89       -0.16      0.93 o
  -7   5   3        0.66        2.23      0.62 o
  -6   5   3        3.53        4.72      0.56 o
  -5   5   3        1.51        1.53      0.34 o
  -4   5   3       48.99       45.17      0.93 o
  -3   5   3        9.83       12.75      0.53 o
  -2   5   3       25.59       21.62      0.50 o
  -1   5   3      489.91      464.21      6.13 o
   0   5   3       74.24       62.92      1.32 o
   1   5   3       56.51       60.88      1.02 o
   2   5   3        3.17        3.00      0.24 o
   3   5   3       76.56       87.03      1.32 o
   4   5   3      349.91      327.72      3.60 o
   5   5   3      375.88      388.56      4.61 o
   6   5   3       46.63       44.63      1.12 o
   7   5   3        0.01       -0.17      0.31 o
   8   5   3       30.03       31.24      1.06 o
   9   5   3        3.07        3.22      0.70 o
  10   5   3       16.21       18.68      1.42 o
  11   5   3        0.13        0.18      0.75 o
  -8   6   3        0.08        0.28      0.78 o
  -7   6   3       16.20       20.08      1.45 o
  -6   6   3        1.19        1.03      0.45 o
  -5   6   3       27.45       22.84      0.94 o
  -4   6   3        0.32       -0.22      0.22 o
  -3   6   3       32.24       21.31      0.61 o
  -2   6   3       73.61       83.24      1.41 o
  -1   6   3       39.15       31.84      0.92 o
   0   6   3      153.58      154.24      2.12 o
   1   6   3       40.29       38.56      0.67 o
   2   6   3      114.45      117.11      1.45 o
   3   6   3       43.47       35.64      0.67 o
   4   6   3      152.09      145.90      2.06 o
   5   6   3        1.73        2.94      0.34 o
   6   6   3       17.67       16.91      0.73 o
   7   6   3       70.07       71.80      1.60 o
   8   6   3       19.06       19.57      0.89 o
   9   6   3       13.32       14.19      0.97 o
  10   6   3        2.15        1.51      0.76 o
  11   6   3        0.35       -0.95      0.95 o
  -8   7   3        2.16        1.12      0.85 o
  -7   7   3        1.51        1.65      0.83 o
  -6   7   3       17.60       16.76      0.96 o
  -5   7   3        4.78        4.67      0.58 o
  -4   7   3        1.78        1.03      0.36 o
  -3   7   3       35.81       34.18      1.07 o
  -2   7   3       10.35        8.93      0.47 o
  -1   7   3      209.60      176.92      2.86 o
   0   7   3        8.68        5.39      0.47 o
   1   7   3       67.00       61.97      0.98 o
   2   7   3      123.05      115.65      1.61 o
   3   7   3       42.03       37.22      0.71 o
   4   7   3       78.76       78.27      1.32 o
   5   7   3        5.59        5.74      0.36 o
   6   7   3       73.33       71.08      1.42 o
   7   7   3        7.54        7.18      0.61 o
   8   7   3       30.58       36.82      2.16 o
   9   7   3        5.92        5.44      0.91 o
  10   7   3        0.03        1.09      0.75 o
  11   7   3        4.90        5.79      1.59 o
  -7   8   3        9.05        9.62      1.04 o
  -6   8   3        1.77        0.67      0.58 o
  -5   8   3        4.49        3.89      0.53 o
  -4   8   3       20.55       22.17      0.89 o
  -3   8   3        1.59        0.90      0.38 o
  -2   8   3       34.82       31.65      1.04 o
  -1   8   3        0.27        0.17      0.33 o
   0   8   3       82.30       73.89      1.60 o
   1   8   3       79.64       69.16      1.53 o
   2   8   3      104.45       92.89      1.83 o
   3   8   3       63.78       61.22      1.18 o
   4   8   3        0.65        0.21      0.32 o
   5   8   3       55.49       57.46      1.41 o
   6   8   3        0.84        0.61      0.46 o
   7   8   3       27.08       24.80      1.45 o
   8   8   3        1.97        3.80      0.82 o
   9   8   3        0.31        0.48      0.70 o
  10   8   3        3.43        5.15      1.14 o
  -6   9   3        4.11        4.11      0.86 o
  -5   9   3        3.90        5.42      0.71 o
  -4   9   3        0.06        0.34      0.68 o
  -3   9   3       23.08       21.63      0.99 o
  -2   9   3        1.08        1.62      0.44 o
  -1   9   3       31.04       32.30      1.10 o
   0   9   3        1.86        1.37      0.40 o
   1   9   3       10.29       10.79      0.67 o
   2   9   3       81.44       78.27      1.73 o
   3   9   3        0.06        0.20      0.36 o
   4   9   3       76.62       73.84      1.58 o
   5   9   3        4.12        3.35      0.47 o
   6   9   3        6.68        6.66      0.69 o
   7   9   3       19.15       15.76      0.96 o
   8   9   3        3.29        3.57      0.66 o
   9   9   3        7.89        7.70      0.86 o
  10   9   3        0.15        0.54      0.85 o
  -5  10   3        1.20       -0.43      0.65 o
  -4  10   3        7.72        9.01      1.17 o
  -3  10   3        0.00       -0.17      0.54 o
  -2  10   3        6.89        7.36      0.76 o
  -1  10   3        5.06        4.74      0.65 o
   0  10   3        6.88        6.01      0.74 o
   1  10   3       18.05       17.23      1.00 o
   2  10   3        4.06        3.90      0.81 o
   3  10   3       28.28       32.84      1.34 o
   4  10   3        1.83        2.41      0.66 o
   5  10   3        2.54        1.65      0.68 o
   6  10   3       15.15       15.98      0.97 o
   7  10   3        0.43        0.46      0.53 o
   8  10   3        4.73        5.20      0.76 o
   9  10   3        0.01       -0.69      0.69 o
  -4  11   3        0.01       -0.31      0.64 o
  -3  11   3        7.51        9.07      1.18 o
  -2  11   3        1.25        2.19      0.82 o
  -1  11   3        4.83        2.85      0.84 o
   0  11   3        1.51        0.53      1.11 o
   1  11   3        0.09       -0.53      0.53 o
   2  11   3       16.26       15.75      1.25 o
   3  11   3        0.54        0.41      0.66 o
   4  11   3        2.49        3.03      0.78 o
   5  11   3        5.17        4.90      1.00 o
   6  11   3        0.46        0.36      0.68 o
   7  11   3        1.94        2.24      0.82 o
   8  11   3        0.37        0.71      1.05 o
  -2  12   3        3.51        5.38      1.21 o
  -1  12   3        0.60        1.24      0.77 o
   0  12   3        0.01        0.30      0.95 o
   1  12   3        3.95        4.66      1.21 o
   2  12   3        0.51       -0.65      0.65 o
   3  12   3        1.04        0.92      0.72 o
   4  12   3        0.25        0.53      0.71 o
   5  12   3        0.51        1.59      0.73 o
   6  12   3        1.06        0.79      0.98 o
   0  13   3        2.57        2.59      1.35 o
   1  13   3        0.04       -0.19      0.66 o
   2  13   3        2.05        2.74      0.89 o
   3  13   3        0.58        0.39      0.73 o
   4  13   3        0.17        1.52      1.28 o
  -4 -12   4        0.00        0.30      0.95 o
  -3 -12   4        1.50        0.53      0.91 o
  -2 -12   4        1.94        1.21      1.32 o
  -1 -12   4        0.06       -0.07      0.84 o
   0 -12   4        1.83        0.79      0.58 o
   1 -12   4        1.71        1.53      0.99 o
   2 -12   4        0.17        0.65      0.73 o
   3 -12   4        8.64        8.51      0.69 o
   4 -12   4        0.81        1.28      0.76 o
  -5 -11   4        2.78        3.38      0.62 o
  -4 -11   4        0.46        0.38      0.46 o
  -3 -11   4       14.94       19.16      2.09 o
  -2 -11   4        0.13       -0.21      0.44 o
  -1 -11   4       19.45       23.19      1.08 o
   0 -11   4        3.96        3.36      0.55 o
   1 -11   4        6.99        7.14      0.46 o
   2 -11   4        2.36        1.92      0.37 o
   3 -11   4        0.04        0.38      0.67 o
   4 -11   4        3.63        4.83      0.62 o
   5 -11   4        2.88        3.20      0.53 o
  -6 -10   4        2.48        2.35      0.59 o
  -5 -10   4        2.25        1.83      0.54 o
  -4 -10   4        2.73        2.33      0.52 o
  -3 -10   4        0.05       -0.15      0.39 o
  -2 -10   4        5.36        5.43      0.48 o
  -1 -10   4       25.48       28.02      0.92 o
   0 -10   4       15.20       14.42      0.69 o
   1 -10   4       37.34       39.36      0.97 o
   2 -10   4        0.03       -0.29      0.29 o
   3 -10   4       27.52       29.94      0.95 o
   4 -10   4        0.07       -0.04      0.39 o
   5 -10   4       11.58       11.42      0.86 o
   6 -10   4        0.22       -0.46      0.46 o
   7 -10   4        0.02        0.00      0.68 o
  -7  -9   4        1.71        1.29      0.78 o
  -6  -9   4        4.46        4.02      0.83 o
  -5  -9   4        5.33        6.20      0.72 o
  -4  -9   4        2.74        1.95      0.42 o
  -3  -9   4        1.73        1.36      0.42 o
  -2  -9   4        4.41        5.23      0.45 o
  -1  -9   4       29.37       29.18      0.86 o
   0  -9   4        9.84       10.35      0.54 o
   1  -9   4        2.34        1.83      0.27 o
   2  -9   4        4.58        4.43      0.39 o
   3  -9   4       39.14       39.47      1.04 o
   4  -9   4       11.83       12.47      0.77 o
   5  -9   4        7.37        8.07      0.61 o
   6  -9   4        6.50        5.75      0.67 o
   7  -9   4        7.48        7.06      0.77 o
   8  -9   4        0.24        1.48      0.81 o
  -8  -8   4        1.86        2.31      0.84 o
  -7  -8   4        0.37        0.71      0.72 o
  -6  -8   4       15.58       16.91      1.89 o
  -5  -8   4        0.13        0.03      0.37 o
  -4  -8   4       10.27        9.76      0.58 o
  -3  -8   4       33.61       35.07      0.86 o
  -2  -8   4       55.74       51.71      1.02 o
  -1  -8   4       10.21       12.02      0.49 o
   0  -8   4       39.14       36.26      0.90 o
   1  -8   4       41.57       42.96      0.73 o
   2  -8   4       10.18        9.64      0.48 o
   3  -8   4      121.83      115.13      1.92 o
   4  -8   4        1.75        2.45      0.37 o
   5  -8   4        0.00        0.07      0.27 o
   6  -8   4        1.24        0.40      0.42 o
   7  -8   4        0.01       -0.05      0.46 o
   8  -8   4       16.11       16.27      1.28 o
   9  -8   4        0.31        0.35      0.81 o
  -8  -7   4        1.77        1.78      0.53 o
  -7  -7   4       13.43       12.73      0.73 o
  -6  -7   4        5.51        5.00      0.45 o
  -5  -7   4       25.26       24.29      0.65 o
  -4  -7   4        0.03       -0.11      0.31 o
  -3  -7   4       16.71       13.93      0.55 o
  -2  -7   4        6.82        6.87      0.38 o
  -1  -7   4       22.95       19.34      0.55 o
   0  -7   4       10.34        8.60      0.42 o
   1  -7   4        8.96        8.73      0.26 o
   2  -7   4      125.45      116.79      1.46 o
   3  -7   4        6.25        6.27      0.37 o
   4  -7   4       21.68       21.61      0.75 o
   5  -7   4       20.84       19.38      0.83 o
   6  -7   4        1.74        2.49      0.50 o
   7  -7   4        6.14        6.10      1.07 o
   8  -7   4        4.05        5.36      0.94 o
   9  -7   4        3.97        3.71      0.74 o
  -9  -6   4        1.27        1.48      0.97 o
  -8  -6   4        3.46        4.26      0.60 o
  -7  -6   4        1.00        0.59      0.42 o
  -6  -6   4        5.88        6.21      0.50 o
  -5  -6   4        9.13        9.56      0.42 o
  -4  -6   4       12.36       11.00      0.39 o
  -3  -6   4      121.53      123.20      1.77 o
  -2  -6   4       49.14       45.49      0.79 o
  -1  -6   4       26.67       25.37      0.54 o
   0  -6   4        0.42       -0.13      0.16 o
   1  -6   4      143.07      154.63      1.62 o
   2  -6   4        0.12        1.08      0.17 o
   3  -6   4      248.64      248.46      2.97 o
   4  -6   4       38.39       33.41      0.85 o
   5  -6   4        4.65        5.47      0.38 o
   6  -6   4       63.60       58.86      1.33 o
   7  -6   4        5.83        4.39      0.60 o
   8  -6   4       10.05       10.99      1.10 o
   9  -6   4        2.53        3.02      0.68 o
  10  -6   4        4.86        4.23      0.81 o
  -9  -5   4        3.91        3.95      0.65 o
  -8  -5   4        0.65        0.85      0.48 o
  -7  -5   4        8.90        7.61      0.64 o
  -6  -5   4        2.13        2.89      0.56 o
  -5  -5   4        9.45        8.66      0.42 o
  -4  -5   4        5.09        4.23      0.25 o
  -3  -5   4       20.75       17.84      0.54 o
  -2  -5   4      104.90       97.33      1.26 o
  -1  -5   4        0.57        0.82      0.16 o
   0  -5   4      127.98      125.81      1.82 o
   1  -5   4        8.00        8.23      0.24 o
   2  -5   4      160.86      149.07      1.45 o
   3  -5   4       20.18       25.49      0.66 o
   4  -5   4      161.69      177.32      2.01 o
   5  -5   4      121.31      115.34      1.69 o
   6  -5   4        0.16        0.05      0.27 o
   7  -5   4       25.54       24.67      1.28 o
   8  -5   4        3.52        4.23      1.10 o
   9  -5   4       12.26       11.63      1.66 o
  10  -5   4        0.70        0.80      0.76 o
  -9  -4   4        0.01        0.03      0.50 o
  -8  -4   4        9.06        8.50      0.75 o
  -7  -4   4        0.61        0.43      0.52 o
  -6  -4   4        0.98        1.22      0.38 o
  -5  -4   4        7.65        6.27      0.49 o
  -4  -4   4       59.90       59.73      0.94 o
  -3  -4   4       60.33       55.53      0.82 o
  -2  -4   4      202.02      200.41      1.92 o
  -1  -4   4       30.63       26.55      0.42 o
   0  -4   4       52.82       63.74      0.81 o
   1  -4   4       26.12       24.68      0.41 o
   2  -4   4       41.86       43.52      0.49 o
   3  -4   4      220.24      227.54      2.49 o
   4  -4   4       40.33       30.53      0.49 o
   5  -4   4       24.17       22.05      0.46 o
   6  -4   4      176.20      172.44      3.40 o
   7  -4   4        0.40        0.94      0.40 o
   8  -4   4        7.37        7.24      0.84 o
   9  -4   4        0.02        0.33      0.58 o
  10  -4   4        0.59        0.21      1.01 o
  11  -4   4        2.60        2.83      1.06 o
  -9  -3   4        0.13        0.00      0.48 o
  -8  -3   4        0.54        0.47      0.49 o
  -7  -3   4        4.90        4.86      0.52 o
  -6  -3   4        4.06        3.02      0.41 o
  -5  -3   4        5.98        6.65      0.35 o
  -4  -3   4        0.06        0.19      0.17 o
  -3  -3   4        1.12        0.92      0.14 o
  -2  -3   4      176.28      184.61      2.68 o
  -1  -3   4       37.60       39.39      0.50 o
   0  -3   4      553.97      584.09      5.75 o
   1  -3   4      263.65      278.54      2.79 o
   2  -3   4      108.60      118.79      1.34 o
   3  -3   4        6.25        2.92      0.17 o
   4  -3   4       39.40       46.12      0.62 o
   5  -3   4      107.16      101.21      1.45 o
   6  -3   4       12.53       10.95      0.61 o
   7  -3   4      188.38      184.09      2.56 o
   8  -3   4       11.52       14.69      0.86 o
   9  -3   4       10.75       10.94      1.02 o
  10  -3   4        2.07        1.64      0.75 o
  11  -3   4        4.23        3.55      0.98 o
 -10  -2   4        0.03        0.46      0.71 o
  -9  -2   4        0.05        0.40      0.48 o
  -8  -2   4        9.50       11.06      0.82 o
  -7  -2   4        1.44        1.71      0.43 o
  -6  -2   4        3.36        4.01      0.43 o
  -5  -2   4       22.28       19.79      0.63 o
  -4  -2   4       11.59       10.72      0.33 o
  -3  -2   4       82.82       81.73      1.02 o
  -2  -2   4      342.45      332.46      3.15 o
  -1  -2   4      113.52      105.40      0.96 o
   0  -2   4       50.35       56.88      1.11 o
   1  -2   4      358.30      364.32      5.03 o
   2  -2   4      166.44      171.12      2.46 o
   3  -2   4        1.31        2.99      0.18 o
   4  -2   4       46.62       44.68      0.70 o
   5  -2   4       66.25       68.85      0.92 o
   6  -2   4      224.04      230.68      3.24 o
   7  -2   4       49.66       46.36      1.04 o
   8  -2   4        2.72        3.87      0.47 o
   9  -2   4       19.41       20.27      1.68 o
  10  -2   4        0.94        0.43      0.81 o
  11  -2   4        4.01        4.21      0.95 o
 -10  -1   4        1.09        0.14      0.70 o
  -9  -1   4        0.34       -0.05      0.58 o
  -8  -1   4        5.49        5.72      0.68 o
  -7  -1   4       18.57       17.73      0.83 o
  -6  -1   4        7.37        7.97      0.47 o
  -5  -1   4        3.55        4.28      0.37 o
  -4  -1   4        0.82        0.26      0.14 o
  -3  -1   4       14.24       16.57      0.32 o
  -2  -1   4       33.21       44.35      0.50 o
  -1  -1   4       26.21       28.50      0.41 o
   0  -1   4       58.49       44.48      0.63 o
   1  -1   4      289.36      325.48      3.62 o
   2  -1   4       35.43       33.13      0.38 o
   3  -1   4        6.95        8.75      0.27 o
   4  -1   4      116.10      126.49      1.67 o
   5  -1   4        9.00       12.62      0.39 o
   6  -1   4        7.53        8.60      0.43 o
   7  -1   4      135.46      131.54      1.96 o
   8  -1   4       41.32       41.21      1.17 o
   9  -1   4       28.46       25.51      1.01 o
  10  -1   4       26.63       28.31      1.39 o
  11  -1   4        1.23        0.29      0.66 o
  12  -1   4        3.60        5.26      1.14 o
  -9   0   4        1.87        0.90      0.56 o
  -8   0   4        5.36        5.39      0.96 o
  -7   0   4        3.90        3.04      0.48 o
  -6   0   4        1.85        1.75      0.32 o
  -5   0   4      132.23      124.33      1.69 o
  -4   0   4       80.04       86.08      0.98 o
  -3   0   4       27.47       30.30      0.46 o
  -2   0   4       62.74       75.82      0.79 o
  -1   0   4       79.38       83.03      0.92 o
   0   0   4       17.17       21.95      0.26 o
   1   0   4     2284.60     2436.92     19.39 o
   2   0   4       31.24       19.31      0.37 o
   3   0   4       27.82       23.69      0.41 o
   4   0   4      430.47      425.12      4.37 o
   5   0   4       77.06       73.00      1.16 o
   6   0   4       65.11       61.65      1.11 o
   7   0   4       36.72       31.94      0.94 o
   8   0   4       18.72       19.16      1.14 o
   9   0   4       38.18       39.33      1.23 o
  10   0   4        6.38        8.35      0.71 o
  11   0   4        5.54        6.12      0.86 o
  12   0   4        0.31        1.10      0.81 o
  -9   1   4        2.94        2.41      0.63 o
  -8   1   4        1.51        1.37      0.62 o
  -7   1   4       16.51       15.72      0.79 o
  -6   1   4        0.00       -0.25      0.25 o
  -5   1   4      101.68       99.94      1.78 o
  -4   1   4        8.34        9.83      0.42 o
  -3   1   4       36.18       39.39      0.59 o
  -2   1   4        2.51        2.29      0.14 o
  -1   1   4       16.35       14.46      0.28 o
   0   1   4      468.45      506.15      4.47 o
   1   1   4       99.97      132.50      1.24 o
   2   1   4     1086.93     1142.05     15.21 o
   3   1   4      169.06      158.36      2.00 o
   4   1   4        1.68        1.80      0.16 o
   5   1   4      100.53      102.43      1.34 o
   6   1   4       16.85       16.91      0.56 o
   7   1   4       55.78       54.07      1.24 o
   8   1   4        3.68        5.24      0.49 o
   9   1   4       13.40       15.03      0.78 o
  10   1   4       15.88       18.52      0.93 o
  11   1   4        0.34        0.37      0.48 o
  12   1   4        2.43        4.59      1.36 o
  -9   2   4        0.84        0.08      0.61 o
  -8   2   4        0.57        0.28      0.42 o
  -7   2   4        0.62        0.67      0.39 o
  -6   2   4       17.41       16.24      0.64 o
  -5   2   4       19.49       18.92      0.55 o
  -4   2   4       85.14       80.72      1.03 o
  -3   2   4       71.61       70.50      0.84 o
  -2   2   4       17.16       25.73      0.39 o
  -1   2   4      317.90      327.50      3.09 o
   0   2   4      132.64      146.50      1.47 o
   1   2   4      281.14      307.88      3.47 o
   2   2   4       71.42       61.21      0.73 o
   3   2   4       62.03       62.07      0.72 o
   4   2   4     1221.80     1289.49     11.58 o
   5   2   4        1.07        0.78      0.19 o
   6   2   4       91.93       97.49      1.72 o
   7   2   4       16.51       17.77      0.72 o
   8   2   4        4.60        6.06      0.53 o
   9   2   4       37.30       39.51      1.58 o
  10   2   4        8.02        7.84      0.71 o
  11   2   4        6.08        4.84      0.78 o
  12   2   4        0.21        0.49      0.84 o
  -9   3   4        7.03        6.47      1.04 o
  -8   3   4        0.03       -0.41      0.61 o
  -7   3   4       12.60       11.93      1.26 o
  -6   3   4        0.18       -0.07      0.24 o
  -5   3   4       28.24       27.17      0.65 o
  -4   3   4       57.38       49.79      0.83 o
  -3   3   4       73.81       66.23      0.85 o
  -2   3   4      237.08      234.30      2.10 o
  -1   3   4        1.50        1.47      0.13 o
   0   3   4      127.96      105.65      1.31 o
   1   3   4       86.41       86.05      0.98 o
   2   3   4      624.73      674.13      6.76 o
   3   3   4      183.44      186.90      1.78 o
   4   3   4       26.99       26.15      0.54 o
   5   3   4      234.50      219.17      2.70 o
   6   3   4       66.24       71.81      1.43 o
   7   3   4       12.59       11.51      0.61 o
   8   3   4       20.87       24.43      0.91 o
   9   3   4        1.76        1.37      0.45 o
  10   3   4       10.80       14.72      0.87 o
  11   3   4        1.03        1.84      0.56 o
  12   3   4        1.76        0.86      0.83 o
  -9   4   4        0.06        0.10      1.12 o
  -8   4   4        5.78        6.80      1.03 o
  -7   4   4       14.56       13.80      1.19 o
  -6   4   4       10.40       11.68      0.71 o
  -5   4   4       34.35       33.10      1.09 o
  -4   4   4       60.22       54.07      0.88 o
  -3   4   4       91.14      101.00      1.18 o
  -2   4   4        2.73        1.92      0.19 o
  -1   4   4      375.40      392.50      3.78 o
   0   4   4       89.91       99.34      1.31 o
   1   4   4      264.80      295.37      3.25 o
   2   4   4        0.91        0.62      0.27 o
   3   4   4       66.32       53.71      0.83 o
   4   4   4      237.61      225.82      2.88 o
   5   4   4        4.21        3.23      0.36 o
   6   4   4       41.83       34.22      0.95 o
   7   4   4       15.70       17.89      0.74 o
   8   4   4        1.32        1.45      0.39 o
   9   4   4        2.43        1.34      0.64 o
  10   4   4        0.17       -0.08      0.46 o
  11   4   4        0.33        0.94      0.73 o
  12   4   4        1.88        1.21      1.36 o
  -8   5   4        0.53        0.38      0.89 o
  -7   5   4        0.17        0.31      0.69 o
  -6   5   4       22.29       26.12      1.64 o
  -5   5   4        0.04       -0.29      0.29 o
  -4   5   4       32.74       32.90      0.76 o
  -3   5   4        7.23        6.38      0.46 o
  -2   5   4       56.98       55.21      0.98 o
  -1   5   4      119.70      127.01      2.11 o
   0   5   4      168.91      157.12      2.43 o
   1   5   4      119.14      126.10      1.76 o
   2   5   4        0.57        0.33      0.20 o
   3   5   4      134.46      135.36      2.15 o
   4   5   4        4.99        3.54      0.28 o
   5   5   4      291.83      276.17      3.54 o
   6   5   4        4.82        4.81      0.43 o
   7   5   4       23.70       25.09      0.89 o
   8   5   4       31.20       31.33      1.07 o
   9   5   4        5.22        6.47      0.66 o
  10   5   4        5.37        5.75      0.80 o
  11   5   4        3.18        3.10      0.92 o
  -8   6   4        0.71        1.99      0.89 o
  -7   6   4       11.02       13.01      1.55 o
  -6   6   4        3.84        5.13      0.87 o
  -5   6   4        3.14        4.63      0.55 o
  -4   6   4        2.87        6.07      0.43 o
  -3   6   4        0.06        0.22      0.27 o
  -2   6   4       58.84       64.79      1.25 o
  -1   6   4      247.70      246.00      3.65 o
   0   6   4        8.24       10.67      0.56 o
   1   6   4        8.28        8.50      0.48 o
   2   6   4      102.99       93.50      1.47 o
   3   6   4        0.86       -0.04      0.21 o
   4   6   4      155.85      152.64      2.47 o
   5   6   4       45.06       44.00      1.00 o
   6   6   4       13.67       14.21      0.62 o
   7   6   4       20.19       22.16      0.89 o
   8   6   4       16.73       16.68      1.13 o
   9   6   4        5.31        4.67      0.70 o
  10   6   4        2.91        3.21      0.90 o
  11   6   4        0.31        1.37      0.81 o
  -7   7   4        1.01        1.99      1.21 o
  -6   7   4        7.38        8.79      0.91 o
  -5   7   4        0.04       -0.42      0.42 o
  -4   7   4        4.12        4.12      0.49 o
  -3   7   4        0.03       -0.02      0.33 o
  -2   7   4        3.32        3.52      0.37 o
  -1   7   4       11.70        6.50      0.54 o
   0   7   4        1.16        1.13      0.36 o
   1   7   4       29.81       39.39      1.06 o
   2   7   4        4.45        4.15      0.31 o
   3   7   4       91.20       89.39      1.38 o
   4   7   4        0.70        0.82      0.24 o
   5   7   4       10.76       11.36      0.73 o
   6   7   4       20.33       21.97      0.78 o
   7   7   4       14.54       16.42      0.74 o
   8   7   4       40.14       44.14      1.56 o
   9   7   4        3.55        4.20      0.71 o
  10   7   4        9.17        9.84      1.15 o
  11   7   4        0.25       -0.30      1.07 o
  -6   8   4        7.49        8.29      1.28 o
  -5   8   4        1.67        1.56      0.56 o
  -4   8   4        4.51        7.24      0.60 o
  -3   8   4        9.31        9.01      0.66 o
  -2   8   4        1.98        2.70      0.47 o
  -1   8   4       38.17       31.72      1.05 o
   0   8   4        0.01        0.13      0.32 o
   1   8   4       49.23       40.41      1.16 o
   2   8   4       48.58       43.29      1.19 o
   3   8   4       35.36       28.55      0.94 o
   4   8   4        7.93        7.32      0.54 o
   5   8   4        3.44        3.88      0.49 o
   6   8   4       16.66       16.56      0.82 o
   7   8   4       16.65       14.84      0.96 o
   8   8   4       10.62        9.88      1.45 o
   9   8   4        5.04        4.64      0.93 o
  10   8   4        1.47        1.46      0.82 o
  -6   9   4        4.12        2.61      0.92 o
  -5   9   4        0.78        0.92      0.57 o
  -4   9   4       12.50       13.22      0.80 o
  -3   9   4        0.28        0.37      0.42 o
  -2   9   4        1.66        1.65      0.48 o
  -1   9   4        2.77        3.38      0.50 o
   0   9   4        9.43        7.56      0.60 o
   1   9   4       19.47       18.86      0.85 o
   2   9   4        7.40        6.37      0.57 o
   3   9   4       73.06       69.58      1.95 o
   4   9   4        3.76        3.21      0.51 o
   5   9   4       66.06       67.07      1.41 o
   6   9   4        2.39        0.93      0.51 o
   7   9   4        8.14        7.82      1.18 o
   8   9   4        6.68        6.27      0.97 o
   9   9   4        0.02       -0.34      0.72 o
  10   9   4        2.52        1.74      1.28 o
  -5  10   4        1.41        2.13      1.57 o
  -4  10   4        2.13        2.84      0.68 o
  -3  10   4        8.42        8.17      0.99 o
  -2  10   4       10.43       12.00      0.84 o
  -1  10   4        8.16        7.52      0.67 o
   0  10   4        2.35        2.50      0.50 o
   1  10   4        2.32        1.12      0.46 o
   2  10   4       18.00       16.56      1.46 o
   3  10   4        0.77       -0.25      0.50 o
   4  10   4       25.53       27.62      1.58 o
   5  10   4       11.89        9.84      1.05 o
   6  10   4        0.68        0.77      0.71 o
   7  10   4       24.08       24.68      1.73 o
   8  10   4        0.00        0.51      0.55 o
   9  10   4        7.26        9.40      0.95 o
  -4  11   4        1.11       -0.20      1.09 o
  -3  11   4        2.18        2.98      0.98 o
  -2  11   4        1.27        0.85      1.09 o
  -1  11   4        4.47        5.05      0.98 o
   0  11   4        0.89        1.31      0.79 o
   1  11   4        5.24        3.48      0.86 o
   2  11   4        3.78        3.67      1.37 o
   3  11   4       24.16       25.52      1.57 o
   4  11   4        0.26       -0.28      0.66 o
   5  11   4        0.44        1.16      0.70 o
   6  11   4       10.13        9.51      1.74 o
   7  11   4        0.44        0.56      0.76 o
   8  11   4        4.57        3.19      1.32 o
  -2  12   4        0.46        0.98      0.72 o
  -1  12   4        0.23        0.70      0.76 o
   0  12   4        0.36       -0.19      0.72 o
   1  12   4        1.70        2.21      0.88 o
   2  12   4        1.64        0.86      0.83 o
   3  12   4        0.21        0.37      0.73 o
   4  12   4        1.09        1.11      0.76 o
   5  12   4        5.35        6.69      1.10 o
   6  12   4        0.05        0.83      1.36 o
   1  13   4        2.53        2.54      1.33 o
   2  13   4        0.21       -0.12      0.71 o
   3  13   4        0.07        0.71      1.22 o
   4  13   4        0.09       -1.01      1.01 o
  -3 -12   5        0.06        0.17      0.50 o
  -2 -12   5        1.74        1.05      1.14 o
  -1 -12   5        0.82        1.09      0.66 o
   0 -12   5        3.64        3.12      0.65 o
   1 -12   5        1.39        1.58      0.62 o
   2 -12   5        1.12        0.42      0.45 o
   3 -12   5        0.01       -0.57      0.57 o
  -5 -11   5        0.28       -0.89      0.89 o
  -4 -11   5        0.82        0.36      0.50 o
  -3 -11   5        0.06        0.74      0.57 o
  -2 -11   5        7.39        8.20      0.71 o
  -1 -11   5        0.06       -0.04      0.42 o
   0 -11   5        1.13        1.45      0.60 o
   1 -11   5        1.35        0.88      0.44 o
   2 -11   5        1.41        0.38      0.41 o
   3 -11   5        6.08        5.43      0.84 o
   4 -11   5        0.77        0.51      0.37 o
   5 -11   5        5.89        7.79      0.78 o
  -6 -10   5        1.20        1.34      0.71 o
  -5 -10   5        3.51        3.87      0.83 o
  -4 -10   5        0.68       -0.11      0.41 o
  -3 -10   5        4.30        4.73      0.71 o
  -2 -10   5        2.48        3.58      0.92 o
  -1 -10   5        2.27        3.07      0.46 o
   0 -10   5       36.68       40.07      1.10 o
   1 -10   5        6.66        7.41      0.55 o
   2 -10   5        8.29        8.28      0.67 o
   3 -10   5        0.63        0.71      0.28 o
   4 -10   5        4.23        3.92      0.43 o
   5 -10   5        3.08        3.03      0.50 o
   6 -10   5        3.21        4.32      1.06 o
   7 -10   5        5.10        5.54      1.68 o
  -7  -9   5        0.06       -0.59      1.50 o
  -6  -9   5        4.04        4.08      0.84 o
  -5  -9   5        0.03        0.30      0.46 o
  -4  -9   5        5.65        5.55      0.60 o
  -3  -9   5        0.01       -0.19      0.35 o
  -2  -9   5        2.22        2.11      0.38 o
  -1  -9   5       13.50       15.83      0.68 o
   0  -9   5       10.22        9.28      0.53 o
   1  -9   5       17.23       18.72      0.89 o
   2  -9   5       10.26       10.39      0.66 o
   3  -9   5       22.80       23.99      0.73 o
   4  -9   5       10.66       10.35      0.79 o
   5  -9   5       16.25       19.02      0.73 o
   6  -9   5        1.92        1.92      0.51 o
   7  -9   5        0.58       -0.04      0.82 o
   8  -9   5        8.38        9.36      1.64 o
  -7  -8   5        2.09        1.35      1.11 o
  -6  -8   5        0.12       -0.13      0.62 o
  -5  -8   5        9.77       10.33      1.10 o
  -4  -8   5        1.71        1.40      0.39 o
  -3  -8   5        4.82        4.38      0.54 o
  -2  -8   5       34.00       37.24      0.88 o
  -1  -8   5       13.33       12.86      0.58 o
   0  -8   5       31.87       36.23      0.92 o
   1  -8   5        6.33        4.70      0.40 o
   2  -8   5       22.30       19.12      0.79 o
   3  -8   5       48.68       50.21      0.91 o
   4  -8   5       20.89       18.69      0.69 o
   5  -8   5        8.82        7.53      0.48 o
   6  -8   5        0.18       -0.37      0.37 o
   7  -8   5       24.31       24.47      1.30 o
   8  -8   5        0.27        0.75      0.51 o
   9  -8   5       15.29       16.38      1.45 o
  -8  -7   5        3.54        3.68      0.91 o
  -7  -7   5        0.43       -0.09      0.66 o
  -6  -7   5       10.41       11.30      1.04 o
  -5  -7   5        1.08        0.71      0.50 o
  -4  -7   5        5.11        5.33      0.56 o
  -3  -7   5       89.71       91.89      1.66 o
  -2  -7   5       58.57       55.44      1.04 o
  -1  -7   5       19.44       20.05      0.67 o
   0  -7   5       20.58       14.91      0.49 o
   1  -7   5       45.29       44.50      0.85 o
   2  -7   5       35.18       42.37      1.09 o
   3  -7   5      187.31      181.58      2.28 o
   4  -7   5       27.36       24.78      0.75 o
   5  -7   5        3.06        3.04      0.34 o
   6  -7   5       19.89       17.16      0.75 o
   7  -7   5        0.03        0.26      0.41 o
   8  -7   5       10.70       10.65      0.85 o
   9  -7   5        1.77        1.33      0.68 o
  -8  -6   5        0.01       -0.23      0.98 o
  -7  -6   5        8.01        6.73      1.16 o
  -6  -6   5        1.20        0.78      0.53 o
  -5  -6   5       13.55       13.37      0.86 o
  -4  -6   5        5.43        5.70      0.46 o
  -3  -6   5       12.71       10.62      0.48 o
  -2  -6   5       33.10       32.36      0.67 o
  -1  -6   5        0.20        0.49      0.19 o
   0  -6   5       23.80       20.92      0.48 o
   1  -6   5       20.63       21.95      0.50 o
   2  -6   5      202.96      183.04      2.07 o
   3  -6   5       49.33       45.20      0.77 o
   4  -6   5       40.80       35.10      0.68 o
   5  -6   5      104.35       99.09      1.73 o
   6  -6   5       16.97       16.08      0.69 o
   7  -6   5       53.38       49.65      1.50 o
   8  -6   5        1.37        1.05      0.49 o
   9  -6   5       12.85       13.63      0.97 o
  10  -6   5        2.20        2.35      0.70 o
  -9  -5   5        0.00        1.03      0.44 o
  -8  -5   5        1.83        2.38      0.48 o
  -7  -5   5        0.46        0.98      0.40 o
  -6  -5   5        1.67        1.80      0.31 o
  -5  -5   5       16.31       16.89      0.91 o
  -4  -5   5       17.87       17.61      0.71 o
  -3  -5   5       77.09       76.44      1.25 o
  -2  -5   5        1.29        0.80      0.20 o
  -1  -5   5      122.71      122.08      1.54 o
   0  -5   5       54.50       59.38      0.77 o
   1  -5   5      142.88      145.52      1.54 o
   2  -5   5       22.83       22.20      0.43 o
   3  -5   5       71.42       70.78      0.91 o
   4  -5   5      259.44      240.14      2.65 o
   5  -5   5        0.03        0.10      0.24 o
   6  -5   5      162.08      152.78      2.41 o
   7  -5   5       18.36       16.15      0.75 o
   8  -5   5        4.78        4.31      0.60 o
   9  -5   5       10.85       11.08      0.88 o
  10  -5   5        1.74        2.55      0.65 o
  -9  -4   5        2.81        1.62      0.52 o
  -8  -4   5        0.00       -0.31      0.41 o
  -7  -4   5       20.79       20.62      0.93 o
  -6  -4   5        0.01       -0.11      0.29 o
  -5  -4   5       15.87       16.33      0.50 o
  -4  -4   5        5.24        4.50      0.46 o
  -3  -4   5        2.42        2.00      0.45 o
  -2  -4   5      225.14      227.59      2.82 o
  -1  -4   5        0.50        0.70      0.17 o
   0  -4   5       98.00       98.49      1.08 o
   1  -4   5      105.35      118.58      1.26 o
   2  -4   5       16.23       16.58      0.48 o
   3  -4   5      192.49      194.28      2.43 o
   4  -4   5       85.73       90.25      1.17 o
   5  -4   5      123.80      116.71      1.48 o
   6  -4   5       78.18       70.36      1.37 o
   7  -4   5       63.87       61.52      1.35 o
   8  -4   5       45.56       42.71      1.40 o
   9  -4   5        0.93        1.76      0.53 o
  10  -4   5        3.70        2.23      0.64 o
  11  -4   5        0.02       -0.15      0.54 o
  -9  -3   5        0.01       -0.03      0.45 o
  -8  -3   5       17.13       17.09      0.97 o
  -7  -3   5        2.83        2.65      0.50 o
  -6  -3   5       17.53       18.44      0.75 o
  -5  -3   5       24.07       20.94      0.61 o
  -4  -3   5        6.65        6.54      0.35 o
  -3  -3   5       99.55       97.85      1.66 o
  -2  -3   5       39.34       32.94      0.65 o
  -1  -3   5      158.33      157.63      1.61 o
   0  -3   5       43.50       52.30      1.00 o
   1  -3   5        0.30        0.52      0.13 o
   2  -3   5      202.07      221.05      2.88 o
   3  -3   5        0.13        0.04      0.08 o
   4  -3   5       25.01       18.84      0.38 o
   5  -3   5       12.50       12.58      0.34 o
   6  -3   5       90.03       90.22      1.20 o
   7  -3   5       60.35       57.20      1.37 o
   8  -3   5        0.12       -0.39      0.43 o
   9  -3   5       15.31       14.72      1.14 o
  10  -3   5        6.35        7.72      0.99 o
  11  -3   5        2.28        2.29      0.87 o
  -9  -2   5        0.50        0.30      0.72 o
  -8  -2   5        3.15        2.83      0.70 o
  -7  -2   5        6.39        5.81      0.57 o
  -6  -2   5       22.43       20.15      0.79 o
  -5  -2   5       20.79       21.01      0.77 o
  -4  -2   5      149.24      153.14      1.89 o
  -3  -2   5       12.14       14.45      0.35 o
  -2  -2   5       75.65       83.60      0.99 o
  -1  -2   5       42.96       50.02      0.60 o
   0  -2   5        0.16       -0.17      0.17 o
   1  -2   5     1964.94     2089.83     26.92 o
   2  -2   5      188.62      209.80      2.68 o
   3  -2   5      101.55      104.47      1.11 o
   4  -2   5        4.13        4.79      0.22 o
   5  -2   5       29.86       31.15      0.60 o
   6  -2   5       47.98       45.20      0.82 o
   7  -2   5      185.55      186.39      3.48 o
   8  -2   5        5.90        7.14      0.63 o
   9  -2   5        0.01        0.27      0.56 o
  10  -2   5        6.97        6.06      0.94 o
  11  -2   5        0.50       -0.38      0.66 o
  -9  -1   5        0.23       -0.45      0.48 o
  -8  -1   5        8.90        9.22      0.79 o
  -7  -1   5        0.91        0.70      0.39 o
  -6  -1   5        8.23        8.72      0.57 o
  -5  -1   5       34.61       30.93      0.82 o
  -4  -1   5        4.73        5.12      0.27 o
  -3  -1   5        0.02        0.37      0.11 o
  -2  -1   5       36.65       37.63      0.47 o
  -1  -1   5        0.06        1.95      0.17 o
   0  -1   5        9.89       10.87      0.28 o
   1  -1   5      298.23      291.25      3.22 o
   2  -1   5      155.86      189.48      2.44 o
   3  -1   5      192.35      217.86      2.31 o
   4  -1   5        5.89        7.26      0.26 o
   5  -1   5       14.59       17.77      0.48 o
   6  -1   5       58.13       56.94      1.03 o
   7  -1   5       12.93       12.24      0.63 o
   8  -1   5        0.42       -0.05      0.32 o
   9  -1   5       28.91       28.85      2.05 o
  10  -1   5        0.34       -0.31      0.60 o
  11  -1   5        3.97        4.37      0.89 o
  12  -1   5        0.00        0.10      0.75 o
  -9   0   5        0.21       -0.37      0.46 o
  -8   0   5        1.61        1.25      0.52 o
  -7   0   5        2.25        1.79      0.46 o
  -6   0   5        0.48        1.05      0.36 o
  -5   0   5        3.60        2.50      0.34 o
  -4   0   5       62.98       59.94      0.90 o
  -3   0   5        0.13        0.66      0.13 o
  -2   0   5      163.99      189.69      1.82 o
  -1   0   5        7.95       11.39      0.21 o
   0   0   5      208.17      256.09      2.98 o
   1   0   5        3.13        0.92      0.09 o
   2   0   5       11.11        8.83      0.18 o
   3   0   5       34.00       28.07      0.39 o
   4   0   5       39.80       45.84      0.63 o
   5   0   5       79.71       77.94      1.08 o
   6   0   5        8.64        7.05      0.30 o
   7   0   5       51.95       47.04      1.14 o
   8   0   5       21.83       23.79      0.88 o
   9   0   5       14.49       13.40      0.76 o
  10   0   5       47.68       51.40      1.69 o
  11   0   5        1.55        2.36      0.78 o
  12   0   5        3.11        5.10      1.03 o
  -9   1   5        0.03        0.36      1.72 o
  -8   1   5        7.36        6.60      1.64 o
  -7   1   5        0.07       -0.16      0.36 o
  -6   1   5       24.49       26.53      0.94 o
  -5   1   5       37.68       33.11      0.85 o
  -4   1   5       17.54       16.22      0.47 o
  -3   1   5       51.70       53.55      0.70 o
  -2   1   5        9.23        9.39      0.26 o
  -1   1   5      151.61      161.44      1.45 o
   0   1   5      552.89      618.64      7.51 o
   1   1   5      661.71      748.19      6.24 o
   2   1   5      263.26      366.44      3.41 o
   3   1   5      489.38      561.28      5.15 o
   4   1   5       78.03       62.92      1.45 o
   5   1   5      104.79      117.74      1.35 o
   6   1   5       17.45       12.81      0.39 o
   7   1   5        0.07       -0.27      0.27 o
   8   1   5       42.37       40.45      1.14 o
   9   1   5       24.79       28.22      1.02 o
  10   1   5        1.49        1.37      0.80 o
  11   1   5       11.21       12.71      1.00 o
  12   1   5        4.40        4.78      2.00 o
  -9   2   5        1.07       -0.18      1.13 o
  -8   2   5        0.05       -0.21      0.58 o
  -7   2   5        1.18        1.10      0.49 o
  -6   2   5       11.48       10.99      1.02 o
  -5   2   5       13.67       12.77      0.57 o
  -4   2   5      133.32      130.94      1.73 o
  -3   2   5       17.66       17.22      0.42 o
  -2   2   5       12.33       10.79      0.31 o
  -1   2   5       48.12       53.46      0.63 o
   0   2   5       20.83       26.64      0.40 o
   1   2   5      102.31       92.45      1.24 o
   2   2   5     1393.99     1560.21     14.94 o
   3   2   5      330.29      333.86      3.19 o
   4   2   5      288.41      334.12      3.23 o
   5   2   5      558.64      588.28      5.50 o
   6   2   5        0.01        0.04      0.19 o
   7   2   5      161.97      157.54      2.69 o
   8   2   5        1.68        2.00      0.39 o
   9   2   5        8.58        8.42      0.64 o
  10   2   5       26.76       25.90      1.10 o
  11   2   5        0.02        0.99      0.61 o
  12   2   5        1.52        2.22      0.86 o
  -8   3   5        1.56        0.81      0.91 o
  -7   3   5        1.17        0.41      0.80 o
  -6   3   5        8.63        7.17      0.56 o
  -5   3   5       10.90       11.48      0.53 o
  -4   3   5        2.67        2.63      0.30 o
  -3   3   5      135.04      126.94      1.58 o
  -2   3   5       80.24       75.03      0.84 o
  -1   3   5      190.89      198.17      1.90 o
   0   3   5       42.08       34.82      0.55 o
   1   3   5       73.78       89.97      1.04 o
   2   3   5        4.49        5.37      0.25 o
   3   3   5       20.81       24.74      0.45 o
   4   3   5      516.07      548.66      5.66 o
   5   3   5      127.61      137.43      1.66 o
   6   3   5      383.47      380.98      4.48 o
   7   3   5      138.10      149.16      2.12 o
   8   3   5       18.53       19.20      0.82 o
   9   3   5       94.43       93.04      2.01 o
  10   3   5        0.48       -0.18      0.45 o
  11   3   5       25.21       32.92      1.31 o
  12   3   5        1.27        1.39      1.67 o
  -8   4   5        0.06        1.50      0.99 o
  -7   4   5        3.14        2.17      0.76 o
  -6   4   5        6.01        8.87      1.29 o
  -5   4   5        3.84        5.34      0.60 o
  -4   4   5       65.19       60.02      1.17 o
  -3   4   5        5.26        3.61      0.26 o
  -2   4   5       45.15       43.21      0.74 o
  -1   4   5      298.37      292.74      3.27 o
   0   4   5       34.02       40.02      0.90 o
   1   4   5      298.51      307.00      3.12 o
   2   4   5       38.51       49.04      0.88 o
   3   4   5      187.32      190.81      2.23 o
   4   4   5        1.13        0.19      0.20 o
   5   4   5      537.14      519.59      6.12 o
   6   4   5       11.19       10.74      0.42 o
   7   4   5        4.97        3.84      0.44 o
   8   4   5       84.44       85.92      1.82 o
   9   4   5        3.06        4.19      0.57 o
  10   4   5       28.61       29.44      1.19 o
  11   4   5        0.08        0.49      0.73 o
  12   4   5        0.16        0.48      1.11 o
  -8   5   5        3.96        3.11      1.36 o
  -7   5   5        9.34       12.51      1.22 o
  -6   5   5        5.53        6.50      0.91 o
  -5   5   5       44.00       40.90      1.39 o
  -4   5   5        6.98        5.24      0.51 o
  -3   5   5       76.80       75.55      1.28 o
  -2   5   5       14.68       15.47      0.80 o
  -1   5   5       97.03       97.63      1.78 o
   0   5   5       90.77       90.65      1.66 o
   1   5   5        4.57        3.26      0.29 o
   2   5   5       10.56       11.38      0.47 o
   3   5   5       58.31       49.71      1.09 o
   4   5   5       54.77       50.01      1.16 o
   5   5   5       19.03       21.11      0.69 o
   6   5   5        5.08        5.56      0.47 o
   7   5   5      116.41      117.89      2.19 o
   8   5   5        2.54        2.31      0.48 o
   9   5   5       25.72       26.09      1.07 o
  10   5   5        4.07        3.18      0.62 o
  11   5   5        0.01       -0.20      0.61 o
  12   5   5        6.16        8.30      1.74 o
  -7   6   5        0.01        0.38      0.78 o
  -6   6   5       22.81       20.80      1.46 o
  -5   6   5        0.65        0.41      0.62 o
  -4   6   5       24.74       25.57      0.95 o
  -3   6   5       39.42       39.82      0.97 o
  -2   6   5       26.73       23.90      0.77 o
  -1   6   5      300.64      268.51      3.97 o
   0   6   5       76.78       67.72      1.45 o
   1   6   5      125.42      117.19      2.04 o
   2   6   5       27.07       22.57      0.79 o
   3   6   5       55.40       53.40      1.22 o
   4   6   5        5.83        4.21      0.42 o
   5   6   5       56.14       60.12      1.36 o
   6   6   5        1.17        0.36      0.32 o
   7   6   5        3.51        4.03      0.51 o
   8   6   5       27.91       28.14      1.11 o
   9   6   5        0.09        0.52      0.47 o
  10   6   5        1.98        0.49      0.60 o
  11   6   5        0.32        0.37      0.78 o
  -7   7   5        3.73        3.32      0.94 o
  -6   7   5        0.90        1.80      0.82 o
  -5   7   5        8.66        6.71      1.38 o
  -4   7   5        5.21        6.31      0.63 o
  -3   7   5        2.13        1.79      0.44 o
  -2   7   5       37.60       38.13      1.12 o
  -1   7   5        0.29       -0.41      0.41 o
   0   7   5       41.89       41.32      1.16 o
   1   7   5       70.90       61.57      1.41 o
   2   7   5       83.69       78.60      1.61 o
   3   7   5       57.49       50.83      1.24 o
   4   7   5       21.76       22.21      0.82 o
   5   7   5        5.02        5.29      0.49 o
   6   7   5       14.47       18.91      1.17 o
   7   7   5       13.89       14.10      0.70 o
   8   7   5        9.07       10.01      0.66 o
   9   7   5        6.07        6.25      1.03 o
  10   7   5        0.00        0.03      0.70 o
  11   7   5        1.25        2.21      0.92 o
  -6   8   5        0.96        1.17      0.78 o
  -5   8   5        0.00       -0.72      0.72 o
  -4   8   5        1.64        0.86      0.47 o
  -3   8   5       20.45       19.16      0.95 o
  -2   8   5        4.85        4.32      0.52 o
  -1   8   5        9.48        8.83      0.63 o
   0   8   5        0.44        0.97      0.38 o
   1   8   5        0.01       -0.11      0.32 o
   2   8   5       33.49       33.11      1.06 o
   3   8   5        1.55        2.32      0.43 o
   4   8   5       13.68       13.29      0.71 o
   5   8   5        0.16        0.15      0.34 o
   6   8   5        6.62        6.84      0.92 o
   7   8   5        0.32       -0.41      0.41 o
   8   8   5       31.95       35.28      1.47 o
   9   8   5        0.00        1.02      0.82 o
  10   8   5       11.51       13.96      1.56 o
  -5   9   5        2.15        2.51      0.90 o
  -4   9   5        0.57        0.76      0.56 o
  -3   9   5        4.07        4.67      0.62 o
  -2   9   5        0.85        1.98      0.47 o
  -1   9   5        1.43        2.00      0.47 o
   0   9   5       12.68       12.71      0.75 o
   1   9   5        0.21        0.40      0.37 o
   2   9   5       21.14       19.88      0.88 o
   3   9   5        0.59        0.67      0.42 o
   4   9   5        1.93        2.26      0.46 o
   5   9   5        0.35        0.78      0.41 o
   6   9   5        0.43        0.27      0.41 o
   7   9   5        3.81        2.93      0.64 o
   8   9   5        0.35       -0.49      0.69 o
   9   9   5        4.09        5.32      1.01 o
  10   9   5        1.21        1.01      0.81 o
  -4  10   5        6.48        9.80      0.85 o
  -3  10   5        3.42        4.13      0.68 o
  -2  10   5       15.74       17.61      1.01 o
  -1  10   5        8.34        9.10      0.76 o
   0  10   5        9.02        9.03      0.72 o
   1  10   5        0.18       -0.38      0.38 o
   2  10   5        2.67        2.92      0.52 o
   3  10   5        9.00       10.29      1.04 o
   4  10   5        5.12        4.80      0.60 o
   5  10   5        5.12        5.14      1.56 o
   6  10   5        3.77        3.03      0.81 o
   7  10   5        0.46        0.26      1.02 o
   8  10   5        4.99        6.06      1.02 o
   9  10   5        0.13        0.22      0.67 o
  -3  11   5        2.61        3.52      1.02 o
  -2  11   5       11.44       13.68      1.17 o
  -1  11   5        0.91       -0.22      0.62 o
   0  11   5       19.97       23.32      1.35 o
   1  11   5        1.33        0.79      0.62 o
   2  11   5       18.83       22.52      1.27 o
   3  11   5        1.97        1.85      1.33 o
   4  11   5        7.56        9.04      1.13 o
   5  11   5        1.99        1.96      0.76 o
   6  11   5        0.14        0.30      0.99 o
   7  11   5        5.42        6.04      1.42 o
   8  11   5        0.30       -0.08      0.75 o
  -1  12   5        1.64        1.37      0.90 o
   0  12   5        2.58        2.11      1.25 o
   1  12   5        2.03        2.80      0.99 o
   2  12   5       16.66       19.53      1.56 o
   3  12   5        4.11        7.46      1.13 o
   4  12   5        4.17        5.66      1.07 o
   5  12   5        0.57        0.80      0.83 o
   6  12   5        7.40       10.89      1.32 o
  -1 -12   6        2.42        2.49      0.64 o
   0 -12   6        0.09        0.46      0.55 o
   1 -12   6        1.83        1.06      0.55 o
   2 -12   6        0.20       -0.15      0.43 o
   3 -12   6        2.34        4.75      1.32 o
  -4 -11   6        0.19       -0.04      0.47 o
  -3 -11   6        0.46        0.26      0.69 o
  -2 -11   6        2.01        2.02      0.52 o
  -1 -11   6        0.03       -0.55      0.55 o
   0 -11   6       12.20       12.87      1.06 o
   1 -11   6        0.18        0.41      0.43 o
   2 -11   6        3.54        4.68      0.58 o
   3 -11   6        1.75        1.14      0.51 o
   4 -11   6        2.21        2.64      0.58 o
   5 -11   6        4.78        5.62      0.77 o
  -5 -10   6        1.07        1.05      0.76 o
  -4 -10   6        3.28        2.97      0.55 o
  -3 -10   6        4.69        4.26      0.57 o
  -2 -10   6        1.94        2.52      0.59 o
  -1 -10   6       13.52       13.52      1.03 o
   0 -10   6        0.01        0.07      0.36 o
   1 -10   6       10.01       10.16      0.63 o
   2 -10   6        3.18        2.41      0.56 o
   3 -10   6        0.02       -0.21      0.38 o
   4 -10   6       12.91       12.06      0.94 o
   5 -10   6        2.12        2.94      0.51 o
   6 -10   6        6.72        8.34      1.23 o
  -6  -9   6        5.60        7.25      0.98 o
  -5  -9   6        4.00        5.30      0.84 o
  -4  -9   6       12.79       13.65      0.82 o
  -3  -9   6        0.00        0.33      0.38 o
  -2  -9   6       26.23       24.06      0.85 o
  -1  -9   6        2.86        2.96      0.41 o
   0  -9   6       41.42       42.21      1.08 o
   1  -9   6        8.40        9.30      0.55 o
   2  -9   6        7.84        9.43      0.64 o
   3  -9   6       39.48       38.44      1.23 o
   4  -9   6        8.56        9.14      0.89 o
   5  -9   6        2.25        3.14      0.35 o
   6  -9   6        0.17        0.29      0.70 o
   7  -9   6        4.77        5.75      0.66 o
   8  -9   6        4.43        4.18      0.94 o
  -7  -8   6        0.28        0.38      0.72 o
  -6  -8   6        3.13        4.26      0.83 o
  -5  -8   6        1.84        2.98      0.70 o
  -4  -8   6        0.82        0.37      0.36 o
  -3  -8   6        2.95        2.55      0.41 o
  -2  -8   6       17.47       18.02      0.77 o
  -1  -8   6       21.48       22.00      0.72 o
   0  -8   6        2.77        2.23      0.32 o
   1  -8   6        3.05        3.64      0.44 o
   2  -8   6       25.59       24.53      0.88 o
   3  -8   6        0.94       -0.04      0.34 o
   4  -8   6       37.67       43.32      1.29 o
   5  -8   6        0.44        0.49      0.27 o
   6  -8   6        6.68        6.69      0.52 o
   7  -8   6        0.55        0.32      0.45 o
   8  -8   6       10.01       10.78      0.85 o
   9  -8   6        3.17        4.41      1.36 o
  -7  -7   6        0.34        1.10      0.73 o
  -6  -7   6        1.69        2.77      0.75 o
  -5  -7   6        2.46        2.24      0.63 o
  -4  -7   6        2.81        3.26      0.56 o
  -3  -7   6       17.60       19.20      0.82 o
  -2  -7   6       33.29       33.84      0.94 o
  -1  -7   6        5.62        6.60      0.37 o
   0  -7   6        1.06        0.45      0.21 o
   1  -7   6       32.14       34.52      0.83 o
   2  -7   6        1.62        2.29      0.32 o
   3  -7   6       81.03       82.51      1.71 o
   4  -7   6        6.55        6.55      0.43 o
   5  -7   6        3.78        3.96      0.38 o
   6  -7   6       13.67       13.23      0.64 o
   7  -7   6       14.04       14.45      0.85 o
   8  -7   6        2.79        3.61      0.60 o
   9  -7   6       12.14       13.79      1.26 o
  -8  -6   6        3.83        4.98      0.96 o
  -7  -6   6        0.00        0.23      0.63 o
  -6  -6   6       10.70       10.07      3.32 o
  -5  -6   6        0.20       -0.11      0.43 o
  -4  -6   6        0.32       -0.14      0.39 o
  -3  -6   6       59.12       58.20      1.22 o
  -2  -6   6        0.25        0.71      0.23 o
  -1  -6   6       38.04       34.66      0.72 o
   0  -6   6        2.38        1.48      0.24 o
   1  -6   6        1.02        0.89      0.18 o
   2  -6   6        0.18        0.20      0.18 o
   3  -6   6        6.89        4.42      0.39 o
   4  -6   6       26.19       32.53      0.59 o
   5  -6   6        2.61        2.10      0.31 o
   6  -6   6       14.89       16.21      0.75 o
   7  -6   6        4.87        5.65      0.48 o
   8  -6   6        3.23        3.27      0.63 o
   9  -6   6        6.59        6.65      0.74 o
  10  -6   6        1.09        1.61      0.78 o
  -8  -5   6        1.35        1.18      0.75 o
  -7  -5   6        1.74        1.93      0.70 o
  -6  -5   6        1.46        1.86      0.65 o
  -5  -5   6        0.79        0.09      0.42 o
  -4  -5   6       35.58       33.79      1.16 o
  -3  -5   6        4.49        4.92      0.46 o
  -2  -5   6       35.89       33.89      0.73 o
  -1  -5   6       24.27       25.76      0.57 o
   0  -5   6        8.05       10.69      0.34 o
   1  -5   6      167.65      172.47      2.12 o
   2  -5   6       53.45       50.22      0.88 o
   3  -5   6       54.70       50.82      1.11 o
   4  -5   6       78.87       68.77      1.12 o
   5  -5   6       44.45       39.54      0.79 o
   6  -5   6       12.03       13.37      0.60 o
   7  -5   6       29.59       28.22      0.98 o
   8  -5   6        5.89        6.23      0.65 o
   9  -5   6        4.84        3.47      0.60 o
  10  -5   6        2.90        3.89      0.67 o
  -8  -4   6        0.00       -0.94      1.50 o
  -7  -4   6        0.32        0.11      0.60 o
  -6  -4   6        0.03       -0.30      0.48 o
  -5  -4   6        4.01        4.84      0.66 o
  -4  -4   6        0.09        0.33      0.36 o
  -3  -4   6       16.83       16.96      0.65 o
  -2  -4   6       64.73       64.34      1.25 o
  -1  -4   6      113.37      117.76      1.40 o
   0  -4   6       87.50       90.72      1.15 o
   1  -4   6        0.23        0.92      0.24 o
   2  -4   6        5.22        7.96      0.26 o
   3  -4   6       32.72       37.53      0.86 o
   4  -4   6      129.76      130.10      1.65 o
   5  -4   6       13.31       11.32      0.43 o
   6  -4   6      124.20      119.37      1.95 o
   7  -4   6       94.46       89.31      1.69 o
   8  -4   6       20.95       18.69      0.95 o
   9  -4   6       23.68       25.50      1.25 o
  10  -4   6        0.42        0.09      0.50 o
  11  -4   6        8.33        7.47      0.83 o
  -8  -3   6        0.09        0.01      0.42 o
  -7  -3   6       13.24       13.73      0.78 o
  -6  -3   6        0.04       -0.07      0.37 o
  -5  -3   6       10.08       10.60      0.72 o
  -4  -3   6        5.58        4.95      0.44 o
  -3  -3   6        0.93        1.31      0.30 o
  -2  -3   6      128.98      123.33      1.95 o
  -1  -3   6        1.14        1.39      0.16 o
   0  -3   6        7.44        8.28      0.43 o
   1  -3   6      199.91      209.10      3.28 o
   2  -3   6        1.35        1.34      0.16 o
   3  -3   6       31.37       32.44      0.78 o
   4  -3   6       46.81       48.07      0.78 o
   5  -3   6        4.88        2.77      0.24 o
   6  -3   6       24.79       24.19      0.72 o
   7  -3   6       33.96       34.78      0.95 o
   8  -3   6       27.13       26.60      1.06 o
   9  -3   6        6.90        5.24      0.65 o
  10  -3   6        9.45        8.79      0.82 o
  11  -3   6        3.55        3.12      0.68 o
  -8  -2   6        6.37        6.17      0.68 o
  -7  -2   6        1.86        1.39      1.11 o
  -6  -2   6       31.03       30.55      1.10 o
  -5  -2   6        2.82        1.66      0.34 o
  -4  -2   6        3.92        3.00      0.24 o
  -3  -2   6       71.88       72.93      1.18 o
  -2  -2   6       24.42       22.83      0.55 o
  -1  -2   6       76.78       72.91      0.88 o
   0  -2   6        0.47        0.78      0.25 o
   1  -2   6      181.45      200.69      3.12 o
   2  -2   6      163.65      196.32      3.18 o
   3  -2   6       91.48       91.43      1.49 o
   4  -2   6       19.82       19.12      0.39 o
   5  -2   6       24.67       25.90      0.54 o
   6  -2   6       10.92       11.44      0.57 o
   7  -2   6       72.66       68.49      1.38 o
   8  -2   6        9.59        8.21      0.97 o
   9  -2   6       22.99       22.01      1.06 o
  10  -2   6        9.23       10.80      0.87 o
  11  -2   6        3.99        2.71      0.92 o
  12  -2   6        1.40        0.11      0.96 o
  -8  -1   6        3.33        3.66      0.63 o
  -7  -1   6        4.50        4.42      0.60 o
  -6  -1   6       10.33        9.82      0.62 o
  -5  -1   6       14.90       13.34      0.65 o
  -4  -1   6      256.37      255.42      2.66 o
  -3  -1   6        3.01        3.60      0.21 o
  -2  -1   6      263.14      270.11      3.90 o
  -1  -1   6       54.83       57.56      0.75 o
   0  -1   6      170.68      177.37      1.89 o
   1  -1   6     1108.93     1172.10     11.05 o
   2  -1   6      493.23      528.04      8.14 o
   3  -1   6        1.35        1.48      0.11 o
   4  -1   6        1.51        0.71      0.12 o
   5  -1   6        0.80        1.37      0.17 o
   6  -1   6       18.29       15.48      0.52 o
   7  -1   6       92.07       91.42      1.67 o
   8  -1   6        3.31        2.00      0.39 o
   9  -1   6        0.16        0.12      0.43 o
  10  -1   6       11.57       13.22      1.85 o
  11  -1   6        0.03        0.13      0.52 o
  12  -1   6        0.06       -0.25      1.00 o
  -8   0   6        0.03       -0.45      0.45 o
  -7   0   6        0.73        0.18      0.46 o
  -6   0   6        3.84        3.36      0.49 o
  -5   0   6       15.24       14.86      0.64 o
  -4   0   6        1.42        1.73      0.37 o
  -3   0   6       12.70       13.21      0.38 o
  -2   0   6       25.34       21.63      0.40 o
  -1   0   6        8.93       13.76      0.27 o
   0   0   6      345.13      368.32      3.69 o
   1   0   6       33.81       31.03      0.46 o
   2   0   6      233.02      234.06      2.24 o
   3   0   6       55.97       60.26      0.78 o
   4   0   6       18.34       16.64      0.35 o
   5   0   6       38.18       40.72      0.64 o
   6   0   6       74.30       72.27      1.26 o
   7   0   6        0.44       -0.05      0.29 o
   8   0   6       63.20       59.46      1.33 o
   9   0   6       20.62       19.60      0.85 o
  10   0   6        1.27        1.33      0.54 o
  11   0   6       11.11       12.04      1.34 o
  12   0   6        0.21        0.87      0.59 o
  -8   1   6        1.67        1.51      0.69 o
  -7   1   6        0.62        1.01      0.48 o
  -6   1   6        0.54        0.35      0.45 o
  -5   1   6        0.15       -0.27      0.27 o
  -4   1   6       60.24       59.97      1.15 o
  -3   1   6        0.78        0.64      0.18 o
  -2   1   6       39.70       38.59      0.56 o
  -1   1   6       76.23       82.64      0.92 o
   0   1   6      108.44      114.80      1.23 o
   1   1   6        0.79        0.23      0.11 o
   2   1   6       12.65       14.97      0.33 o
   3   1   6       75.09       58.56      0.73 o
   4   1   6      342.62      349.43      3.15 o
   5   1   6      173.71      168.35      1.95 o
   6   1   6        7.23        5.96      0.30 o
   7   1   6       24.35       22.74      0.67 o
   8   1   6       41.00       42.67      1.00 o
   9   1   6        7.06        6.43      0.54 o
  10   1   6       86.81       91.98      2.79 o
  11   1   6        0.03       -0.08      0.62 o
  12   1   6        9.45        7.81      1.12 o
  -8   2   6        1.85        0.74      0.74 o
  -7   2   6        0.00       -0.22      0.56 o
  -6   2   6       26.34       25.37      1.12 o
  -5   2   6        0.70        0.18      0.45 o
  -4   2   6       45.34       44.30      0.97 o
  -3   2   6       75.48       72.28      1.10 o
  -2   2   6        3.60        5.40      0.24 o
  -1   2   6       77.90       77.33      0.85 o
   0   2   6      123.91      118.67      1.22 o
   1   2   6       41.05       40.12      0.58 o
   2   2   6      565.76      574.69      6.17 o
   3   2   6      137.25      173.52      1.93 o
   4   2   6      159.59      153.68      1.77 o
   5   2   6        6.80        3.80      0.23 o
   6   2   6        1.97        2.14      0.26 o
   7   2   6       43.84       39.98      0.95 o
   8   2   6       15.08       13.30      0.58 o
   9   2   6       27.36       32.64      0.94 o
  10   2   6        0.84        0.11      0.44 o
  11   2   6       23.98       27.87      1.71 o
  12   2   6        7.68        7.35      1.81 o
  -8   3   6        0.53        1.74      1.19 o
  -7   3   6        0.23        0.60      0.66 o
  -6   3   6        7.89        8.12      1.18 o
  -5   3   6        2.77        2.18      0.51 o
  -4   3   6      160.29      151.75      2.84 o
  -3   3   6        7.45        7.04      0.37 o
  -2   3   6      397.28      392.23      3.59 o
  -1   3   6      100.46       99.94      1.54 o
   0   3   6      132.77      131.76      1.57 o
   1   3   6      293.19      295.09      3.36 o
   2   3   6       25.11       34.73      0.69 o
   3   3   6      210.47      206.49      2.34 o
   4   3   6      115.98      117.77      2.04 o
   5   3   6      220.75      232.55      2.28 o
   6   3   6      124.67      125.12      1.79 o
   7   3   6       25.57       24.55      0.80 o
   8   3   6       15.05       18.23      0.65 o
   9   3   6        1.72        2.23      0.49 o
  10   3   6       20.36       19.75      1.14 o
  11   3   6        3.29        5.69      0.83 o
  12   3   6        0.51        0.06      0.79 o
  -8   4   6        0.66       -0.57      1.09 o
  -7   4   6        0.15       -0.19      0.64 o
  -6   4   6        0.04        0.26      0.85 o
  -5   4   6        2.67        3.35      0.55 o
  -4   4   6        0.32        0.62      0.39 o
  -3   4   6       76.00       68.82      1.24 o
  -2   4   6      112.11      104.39      1.24 o
  -1   4   6       36.67       32.10      0.80 o
   0   4   6     1274.61     1234.15     18.73 o
   1   4   6        6.95        6.82      0.30 o
   2   4   6      562.42      558.63      5.99 o
   3   4   6       83.87       84.23      1.27 o
   4   4   6      112.09      116.53      1.66 o
   5   4   6      465.71      459.76      4.85 o
   6   4   6       73.19       68.04      1.29 o
   7   4   6      128.00      127.40      2.28 o
   8   4   6        9.46       10.84      0.67 o
   9   4   6       58.22       57.80      1.73 o
  10   4   6        6.30        6.92      0.69 o
  11   4   6       18.42       17.02      1.17 o
  12   4   6        1.90        1.58      1.21 o
  -7   5   6        0.29       -0.40      0.71 o
  -6   5   6        7.97       10.89      1.83 o
  -5   5   6        0.03       -0.60      0.61 o
  -4   5   6       17.32       16.64      0.90 o
  -3   5   6        0.22       -0.04      0.27 o
  -2   5   6       19.07       16.95      0.66 o
  -1   5   6      235.31      237.35      4.45 o
   0   5   6        0.30        0.45      0.33 o
   1   5   6      210.90      199.72      3.02 o
   2   5   6      577.86      534.15      6.04 o
   3   5   6       88.45       82.40      1.64 o
   4   5   6      639.97      615.73      8.05 o
   5   5   6      102.44       97.09      1.84 o
   6   5   6       49.97       48.83      1.10 o
   7   5   6       42.79       45.86      1.12 o
   8   5   6       46.72       45.72      1.47 o
   9   5   6       22.94       24.32      1.11 o
  10   5   6        5.68        5.76      0.68 o
  11   5   6        1.98        0.79      0.56 o
  -7   6   6        1.34       -0.44      1.18 o
  -6   6   6        1.23        1.49      0.76 o
  -5   6   6        6.59        4.84      0.89 o
  -4   6   6        1.04        1.68      0.65 o
  -3   6   6        6.18        4.99      0.45 o
  -2   6   6       20.38       21.01      0.74 o
  -1   6   6       15.74       15.48      0.75 o
   0   6   6      133.56      133.98      2.34 o
   1   6   6       25.51       28.00      0.92 o
   2   6   6        8.34        7.81      0.57 o
   3   6   6      244.82      231.85      3.50 o
   4   6   6       54.42       51.18      1.26 o
   5   6   6       68.18       66.58      2.08 o
   6   6   6      156.51      150.49      2.61 o
   7   6   6       43.67       44.29      1.13 o
   8   6   6       69.57       70.34      1.53 o
   9   6   6        7.89        8.88      1.00 o
  10   6   6        9.79        8.59      0.80 o
  11   6   6        0.59        0.64      0.79 o
  -6   7   6        9.14       10.56      1.26 o
  -5   7   6        0.29       -0.05      0.64 o
  -4   7   6        0.00        0.16      0.60 o
  -3   7   6       10.14       11.75      0.73 o
  -2   7   6        0.21        0.19      0.30 o
  -1   7   6       45.71       41.55      1.20 o
   0   7   6        0.53        0.48      0.36 o
   1   7   6       52.52       45.49      1.22 o
   2   7   6      109.67      100.09      1.94 o
   3   7   6       23.51       20.17      0.85 o
   4   7   6       16.93       18.04      0.78 o
   5   7   6       17.99       16.95      0.80 o
   6   7   6        1.13        0.16      0.38 o
   7   7   6        9.72        8.65      0.68 o
   8   7   6        1.75        0.83      0.44 o
   9   7   6        0.09        0.32      0.42 o
  10   7   6        6.48        7.73      0.90 o
  11   7   6        0.81        0.65      0.84 o
  -5   8   6        0.84       -0.29      2.17 o
  -4   8   6        6.78        7.82      1.05 o
  -3   8   6        0.00       -0.41      0.41 o
  -2   8   6        2.23        1.66      0.52 o
  -1   8   6        0.06        0.16      0.32 o
   0   8   6        5.32        4.74      0.53 o
   1   8   6        1.89        1.50      0.41 o
   2   8   6        2.84        2.78      0.45 o
   3   8   6       39.97       39.48      1.19 o
   4   8   6        6.17        5.72      0.54 o
   5   8   6       22.29       22.96      0.95 o
   6   8   6        0.00       -0.33      0.33 o
   7   8   6        0.29       -0.39      0.39 o
   8   8   6        0.70       -0.34      0.45 o
   9   8   6        0.03        0.33      0.59 o
  10   8   6        0.68        1.19      0.81 o
  -4   9   6        4.53        4.27      0.96 o
  -3   9   6        1.97        0.72      1.19 o
  -2   9   6        2.69        2.17      0.63 o
  -1   9   6        1.98        3.02      0.51 o
   0   9   6        0.43        0.66      0.40 o
   1   9   6        5.54        5.50      0.58 o
   2   9   6        1.26        1.61      0.44 o
   3   9   6        9.18        9.13      0.71 o
   4   9   6        4.73        5.47      0.58 o
   5   9   6        0.03        0.21      0.37 o
   6   9   6        0.04        0.80      0.61 o
   7   9   6        2.86        2.47      0.53 o
   8   9   6        3.03        3.28      0.69 o
   9   9   6        0.09       -0.01      0.74 o
  10   9   6        4.14        3.71      0.98 o
  -3  10   6        0.17       -0.70      0.70 o
  -2  10   6        2.08        1.71      0.69 o
  -1  10   6        1.11        0.70      0.55 o
   0  10   6        0.87        1.12      0.52 o
   1  10   6        1.24        1.21      0.49 o
   2  10   6        0.68        0.20      0.45 o
   3  10   6       10.45       12.25      0.83 o
   4  10   6       11.84       12.58      0.82 o
   5  10   6        4.01        4.73      0.74 o
   6  10   6        0.00        0.37      0.49 o
   7  10   6        3.51        4.20      0.89 o
   8  10   6        0.15        0.43      0.70 o
   9  10   6        3.95        3.83      0.94 o
  -2  11   6        3.67        2.55      0.87 o
  -1  11   6        3.31        2.26      0.66 o
   0  11   6       10.80       12.15      1.03 o
   1  11   6        4.70        5.01      0.80 o
   2  11   6        1.25        1.55      0.57 o
   3  11   6       15.21       15.49      1.12 o
   4  11   6        0.01       -0.38      0.56 o
   5  11   6        0.01        0.97      0.79 o
   6  11   6        5.20        6.84      1.03 o
   7  11   6        1.29        1.78      1.97 o
   8  11   6        3.61        2.81      0.94 o
   0  12   6        2.37        1.76      1.06 o
   1  12   6        2.07        1.98      0.95 o
   2  12   6       13.33       14.29      1.48 o
   3  12   6        6.84        8.25      1.27 o
   4  12   6       10.65       14.58      1.46 o
   5  12   6        6.12        5.90      1.75 o
   6  12   6        0.02        0.28      0.88 o
  -2 -11   7        0.13        0.48      0.47 o
  -1 -11   7        6.66        7.16      0.60 o
   0 -11   7        3.22        2.56      0.48 o
   1 -11   7        8.84        7.86      0.70 o
   2 -11   7        2.64        2.56      0.66 o
   3 -11   7        0.00        0.04      0.43 o
   4 -11   7        6.61        6.18      0.76 o
  -4 -10   7        0.13       -0.43      0.43 o
  -3 -10   7        1.60        0.32      0.43 o
  -2 -10   7        0.65        0.06      0.41 o
  -1 -10   7        3.83        4.72      0.50 o
   0 -10   7       12.08       12.01      0.80 o
   1 -10   7       13.90       14.90      0.73 o
   2 -10   7        1.12        0.98      0.47 o
   3 -10   7       14.03       15.24      0.88 o
   4 -10   7        0.93        0.70      0.43 o
   5 -10   7        6.28        5.92      0.68 o
   6 -10   7        0.31        0.20      0.67 o
  -5  -9   7        3.26        3.43      0.78 o
  -4  -9   7        2.95        2.79      0.70 o
  -3  -9   7        1.90        2.88      0.48 o
  -2  -9   7        4.30        4.51      0.50 o
  -1  -9   7       26.60       25.54      0.86 o
   0  -9   7        3.86        3.09      0.41 o
   1  -9   7        7.30        6.61      0.50 o
   2  -9   7       10.35        9.68      0.63 o
   3  -9   7       27.05       28.23      1.07 o
   4  -9   7       32.19       31.38      1.58 o
   5  -9   7        3.71        2.68      0.57 o
   6  -9   7        1.41        1.94      0.54 o
   7  -9   7        3.36        1.74      0.46 o
  -6  -8   7        5.98        7.02      1.22 o
  -5  -8   7        0.69        1.02      0.63 o
  -4  -8   7       16.09       16.76      1.13 o
  -3  -8   7        4.17        4.08      0.46 o
  -2  -8   7       48.73       46.49      1.23 o
  -1  -8   7        4.56        4.71      0.41 o
   0  -8   7       25.79       23.58      0.75 o
   1  -8   7       21.00       22.95      0.74 o
   2  -8   7        0.02        0.58      0.40 o
   3  -8   7       67.24       63.79      1.53 o
   4  -8   7        0.03       -0.29      0.30 o
   5  -8   7        0.12       -0.18      0.39 o
   6  -8   7        2.80        2.46      0.33 o
   7  -8   7        0.59        0.84      0.59 o
   8  -8   7        3.06        3.93      0.60 o
  -6  -7   7        0.00       -0.56      0.56 o
  -5  -7   7        0.94        0.83      0.62 o
  -4  -7   7        0.91        1.26      0.56 o
  -3  -7   7        0.01       -0.37      0.37 o
  -2  -7   7       38.04       42.43      1.01 o
  -1  -7   7        1.12        1.01      0.27 o
   0  -7   7       37.46       37.99      0.92 o
   1  -7   7        4.25        3.61      0.39 o
   2  -7   7       85.66       80.35      1.44 o
   3  -7   7       10.89       11.61      0.62 o
   4  -7   7       43.63       42.22      1.04 o
   5  -7   7       21.53       19.11      0.86 o
   6  -7   7        0.08        0.21      0.26 o
   7  -7   7        8.11        5.88      0.50 o
   8  -7   7        5.46        4.28      0.60 o
   9  -7   7        0.98        1.97      0.54 o
  -7  -6   7        1.28        1.32      0.74 o
  -6  -6   7        0.01       -0.54      0.54 o
  -5  -6   7        2.73        1.06      0.62 o
  -4  -6   7        0.56        0.96      0.45 o
  -3  -6   7        6.14        6.15      0.58 o
  -2  -6   7       10.33       12.15      0.65 o
  -1  -6   7        2.35        3.04      0.26 o
   0  -6   7        4.80        4.90      0.46 o
   1  -6   7       11.44       14.90      0.52 o
   2  -6   7        7.46        6.21      0.32 o
   3  -6   7       21.76       24.27      0.77 o
   4  -6   7       32.60       29.06      0.91 o
   5  -6   7        6.98        8.33      0.68 o
   6  -6   7       39.20       36.18      0.93 o
   7  -6   7        0.03        0.13      0.29 o
   8  -6   7        2.76        3.16      0.53 o
   9  -6   7        0.61        1.07      0.55 o
  10  -6   7        6.38        6.12      1.00 o
  -7  -5   7        0.24        0.64      0.66 o
  -6  -5   7        8.76        7.13      0.88 o
  -5  -5   7        6.05        4.88      0.80 o
  -4  -5   7       12.44       12.08      0.78 o
  -3  -5   7        0.40        0.23      0.62 o
  -2  -5   7        0.03        0.22      0.31 o
  -1  -5   7       30.25       26.89      0.60 o
   0  -5   7        1.11        1.32      0.20 o
   1  -5   7        9.66        7.44      0.31 o
   2  -5   7        1.90        2.61      0.26 o
   3  -5   7        6.41        4.49      0.29 o
   4  -5   7       25.88       29.02      0.85 o
   5  -5   7        0.14        0.04      0.18 o
   6  -5   7        0.71        0.33      0.24 o
   7  -5   7       26.71       27.69      0.86 o
   8  -5   7        0.17        0.07      0.46 o
   9  -5   7        3.68        3.95      0.68 o
  10  -5   7        0.43        0.13      0.47 o
  -8  -4   7        0.80        0.50      1.32 o
  -7  -4   7        0.21       -0.47      0.69 o
  -6  -4   7        1.81        1.08      0.64 o
  -5  -4   7        0.88        1.01      0.48 o
  -4  -4   7       25.26       24.66      1.00 o
  -3  -4   7       36.44       36.70      1.12 o
  -2  -4   7      135.45      133.87      2.16 o
  -1  -4   7       30.84       28.08      0.59 o
   0  -4   7       57.38       56.72      1.42 o
   1  -4   7       12.83       13.54      0.68 o
   2  -4   7        0.05        0.10      0.12 o
   3  -4   7       99.50       96.52      1.68 o
   4  -4   7        4.28        4.85      0.47 o
   5  -4   7       76.68       70.81      1.07 o
   6  -4   7       18.74       18.98      0.65 o
   7  -4   7        3.98        3.33      0.39 o
   8  -4   7       15.62       14.90      0.70 o
   9  -4   7        0.37        0.74      0.59 o
  10  -4   7        1.24        1.89      0.55 o
  11  -4   7        0.94        1.03      1.07 o
  -8  -3   7        0.06        0.42      0.69 o
  -7  -3   7        2.18        1.72      0.74 o
  -6  -3   7        0.11       -0.51      0.51 o
  -5  -3   7        0.10        0.08      0.56 o
  -4  -3   7        4.04        3.62      0.51 o
  -3  -3   7       19.73       21.55      0.76 o
  -2  -3   7       53.04       53.64      1.14 o
  -1  -3   7      302.09      294.60      3.42 o
   0  -3   7      302.19      301.88      4.74 o
   1  -3   7       85.90       82.87      1.74 o
   2  -3   7      735.47      734.83      7.87 o
   3  -3   7       29.12       29.73      1.38 o
   4  -3   7      154.09      147.01      3.07 o
   5  -3   7       29.10       28.56      0.67 o
   6  -3   7       36.49       33.25      0.84 o
   7  -3   7      225.06      221.87      3.21 o
   8  -3   7       25.28       25.01      0.88 o
   9  -3   7       14.25       15.29      0.89 o
  10  -3   7        1.34        0.93      0.52 o
  11  -3   7        3.86        3.16      0.66 o
  -8  -2   7        0.79        0.67      0.41 o
  -7  -2   7        5.46        5.36      0.54 o
  -6  -2   7        5.80        4.90      0.68 o
  -5  -2   7        3.77        3.32      0.57 o
  -4  -2   7       11.11       11.14      0.86 o
  -3  -2   7        4.14        4.43      0.32 o
  -2  -2   7       78.94       77.17      1.20 o
  -1  -2   7        0.15        0.07      0.17 o
   0  -2   7       49.33       48.07      1.03 o
   1  -2   7      415.03      399.70      5.75 o
   2  -2   7       66.23       59.98      0.93 o
   3  -2   7      330.70      319.87      4.90 o
   4  -2   7      231.28      212.27      4.10 o
   5  -2   7       68.31       67.71      1.18 o
   6  -2   7      143.20      136.49      2.45 o
   7  -2   7        9.67       11.18      0.67 o
   8  -2   7       33.67       32.04      0.96 o
   9  -2   7       36.70       35.92      1.29 o
  10  -2   7        8.08        8.35      0.77 o
  11  -2   7       11.58       12.05      0.95 o
  -8  -1   7        4.07        3.94      0.60 o
  -7  -1   7        3.98        3.26      0.56 o
  -6  -1   7        3.55        3.71      0.53 o
  -5  -1   7        2.34        1.66      0.37 o
  -4  -1   7       35.13       34.31      0.68 o
  -3  -1   7       60.62       58.83      1.08 o
  -2  -1   7        2.41        2.46      0.25 o
  -1  -1   7       65.64       63.66      1.01 o
   0  -1   7       83.33       78.74      1.05 o
   1  -1   7        6.63        8.52      0.41 o
   2  -1   7      585.03      620.99      6.54 o
   3  -1   7      196.26      188.78      2.74 o
   4  -1   7       10.51        7.38      0.29 o
   5  -1   7      490.40      498.01      6.83 o
   6  -1   7       26.27       25.43      0.86 o
   7  -1   7      184.29      187.78      3.26 o
   8  -1   7        9.14        9.50      0.67 o
   9  -1   7       28.14       26.98      1.11 o
  10  -1   7       28.66       32.70      1.29 o
  11  -1   7        3.82        5.46      0.71 o
  12  -1   7        1.77        1.60      0.77 o
  -8   0   7       12.66       10.89      1.19 o
  -7   0   7        1.60        2.78      0.59 o
  -6   0   7       31.62       31.82      1.19 o
  -5   0   7       11.06        9.09      0.59 o
  -4   0   7       80.01       78.65      1.24 o
  -3   0   7       26.69       25.48      0.53 o
  -2   0   7       19.44       19.09      0.40 o
  -1   0   7       80.19       76.82      1.26 o
   0   0   7       54.98       57.14      0.80 o
   1   0   7      531.66      537.15      5.24 o
   2   0   7       31.83       44.88      0.84 o
   3   0   7      309.03      296.24      3.10 o
   4   0   7      105.90      105.91      1.29 o
   5   0   7        2.33        2.64      0.21 o
   6   0   7        0.43        0.27      0.20 o
   7   0   7       14.85       17.61      0.68 o
   8   0   7        1.98        1.44      0.42 o
   9   0   7       15.79       18.78      0.95 o
  10   0   7        0.01        0.53      0.47 o
  11   0   7        5.65        5.80      1.03 o
  12   0   7        1.29        2.27      0.82 o
  -8   1   7        1.30       -0.20      0.99 o
  -7   1   7        5.80        6.67      0.88 o
  -6   1   7       27.48       26.57      1.11 o
  -5   1   7       16.68       18.67      1.17 o
  -4   1   7       85.59       84.24      1.47 o
  -3   1   7       13.38       15.03      0.52 o
  -2   1   7       27.18       25.59      0.52 o
  -1   1   7       46.46       45.24      0.70 o
   0   1   7       77.91       77.76      0.93 o
   1   1   7        0.92        0.81      0.15 o
   2   1   7      264.65      267.21      2.40 o
   3   1   7       91.05       82.25      1.05 o
   4   1   7       47.51       47.14      0.79 o
   5   1   7      418.33      415.83      4.48 o
   6   1   7        2.50        2.24      0.24 o
   7   1   7       41.08       42.41      1.53 o
   8   1   7        8.52        9.10      0.64 o
   9   1   7        0.87        0.61      0.42 o
  10   1   7        0.05       -0.03      0.45 o
  11   1   7        3.17        2.53      0.83 o
  12   1   7        0.02        0.24      1.18 o
  -7   2   7        4.00        4.95      1.38 o
  -6   2   7        0.05        0.54      0.59 o
  -5   2   7       13.17       13.11      1.13 o
  -4   2   7       21.16       19.43      0.69 o
  -3   2   7       61.36       59.19      1.13 o
  -2   2   7       64.44       65.64      1.02 o
  -1   2   7      108.46      110.77      1.91 o
   0   2   7        1.27        0.61      0.12 o
   1   2   7       18.85       16.79      0.36 o
   2   2   7        0.70        0.02      0.12 o
   3   2   7      128.30      124.37      1.92 o
   4   2   7      178.33      171.64      2.30 o
   5   2   7       17.15       17.83      0.52 o
   6   2   7      171.38      161.71      2.19 o
   7   2   7       13.70       13.51      0.55 o
   8   2   7       36.18       35.16      0.98 o
   9   2   7        7.60        9.42      0.61 o
  10   2   7       31.53       31.65      1.68 o
  11   2   7        3.75        5.15      0.97 o
  12   2   7        9.05        8.66      1.17 o
  -7   3   7        0.21        0.10      0.66 o
  -6   3   7        3.26        4.55      0.98 o
  -5   3   7        0.52        0.27      0.44 o
  -4   3   7        0.38        0.31      0.32 o
  -3   3   7        0.46        0.43      0.27 o
  -2   3   7       48.53       43.29      0.90 o
  -1   3   7       45.53       42.87      0.77 o
   0   3   7       18.17       15.82      0.43 o
   1   3   7       38.80       39.49      0.64 o
   2   3   7       73.53       91.69      1.12 o
   3   3   7        3.28        0.87      0.21 o
   4   3   7      113.57      122.23      1.42 o
   5   3   7      232.52      225.65      2.55 o
   6   3   7       19.94       23.73      0.61 o
   7   3   7       55.82       52.24      1.05 o
   8   3   7       11.44       11.69      0.69 o
   9   3   7        7.72        8.45      1.02 o
  10   3   7       10.45        9.96      1.10 o
  11   3   7        8.89        8.53      1.16 o
  12   3   7        2.50        0.94      0.84 o
  -7   4   7        0.11        1.54      0.78 o
  -6   4   7        0.80       -0.33      1.53 o
  -5   4   7        2.92        2.93      0.56 o
  -4   4   7        1.07        0.57      0.43 o
  -3   4   7        0.50        0.68      0.38 o
  -2   4   7       26.94       25.35      0.99 o
  -1   4   7        2.81        2.10      0.43 o
   0   4   7       85.61       91.68      1.46 o
   1   4   7       11.53       15.33      0.47 o
   2   4   7      157.15      158.53      1.76 o
   3   4   7        0.80        1.08      0.25 o
   4   4   7        9.48       10.60      0.53 o
   5   4   7        1.30        0.99      0.34 o
   6   4   7      163.96      166.95      2.42 o
   7   4   7       30.28       32.11      0.90 o
   8   4   7       35.09       36.07      1.14 o
   9   4   7       44.64       45.42      2.33 o
  10   4   7        3.67        2.11      0.65 o
  11   4   7       10.79       11.36      1.24 o
  12   4   7        0.12        0.22      1.01 o
  -6   5   7        5.84        7.20      1.02 o
  -5   5   7        5.39        8.31      1.53 o
  -4   5   7        1.92        2.51      0.60 o
  -3   5   7        0.91        1.58      0.45 o
  -2   5   7        0.01        0.72      0.36 o
  -1   5   7       17.53       16.72      0.85 o
   0   5   7      220.43      212.68      3.68 o
   1   5   7        1.65        1.67      0.36 o
   2   5   7      203.05      206.45      2.63 o
   3   5   7       35.28       34.09      1.24 o
   4   5   7      204.66      204.57      4.05 o
   5   5   7      185.95      180.80      2.89 o
   6   5   7       92.32       90.24      1.81 o
   7   5   7       36.74       35.28      0.99 o
   8   5   7       30.54       30.78      0.99 o
   9   5   7       10.47       11.66      0.80 o
  10   5   7       13.60       11.31      0.95 o
  11   5   7        0.20       -0.49      0.75 o
  -6   6   7        4.30        6.32      1.00 o
  -5   6   7        4.71        5.01      0.92 o
  -4   6   7        0.39        0.35      0.60 o
  -3   6   7        9.81       11.05      0.95 o
  -2   6   7        0.03        0.40      0.44 o
  -1   6   7       33.98       36.17      1.23 o
   0   6   7       14.91       13.75      0.69 o
   1   6   7        5.29        6.44      0.50 o
   2   6   7       51.42       46.86      1.18 o
   3   6   7        2.38        1.49      0.42 o
   4   6   7      231.01      218.20      3.67 o
   5   6   7        5.29        5.95      0.55 o
   6   6   7      119.98      119.49      2.25 o
   7   6   7       34.71       32.88      1.25 o
   8   6   7       46.68       47.61      1.26 o
   9   6   7       29.82       31.64      1.08 o
  10   6   7        0.42        0.47      0.50 o
  11   6   7        3.59        4.36      1.00 o
  -5   7   7        4.73        5.71      1.00 o
  -4   7   7        3.86        3.82      0.84 o
  -3   7   7        6.62        8.88      0.98 o
  -2   7   7       11.67       10.73      0.77 o
  -1   7   7       11.22       13.29      2.05 o
   0   7   7       19.25       17.31      0.92 o
   1   7   7       10.94        9.42      0.63 o
   2   7   7        8.78        9.07      0.62 o
   3   7   7       66.91       62.09      1.57 o
   4   7   7        2.73        3.30      0.47 o
   5   7   7       12.47       10.82      0.91 o
   6   7   7       41.14       36.57      1.18 o
   7   7   7        7.02        7.69      0.68 o
   8   7   7       78.37       72.99      1.82 o
   9   7   7        2.16        2.32      0.51 o
  10   7   7       15.81       17.19      1.08 o
  11   7   7        2.08        2.74      1.35 o
  -5   8   7        3.10        3.80      1.42 o
  -4   8   7        1.51        1.90      0.80 o
  -3   8   7       11.15       12.59      1.19 o
  -2   8   7        0.71        0.79      0.55 o
  -1   8   7        0.08        0.03      0.52 o
   0   8   7        4.50        3.41      0.59 o
   1   8   7        0.74        0.83      0.41 o
   2   8   7       13.12       13.04      0.75 o
   3   8   7        0.00       -0.35      0.35 o
   4   8   7       10.27       11.73      0.73 o
   5   8   7       10.96        9.83      0.67 o
   6   8   7       10.08       10.61      0.74 o
   7   8   7        3.75        1.94      0.53 o
   8   8   7        0.00        0.42      0.48 o
   9   8   7        1.34        0.82      0.53 o
  10   8   7        4.83        3.26      0.80 o
  -4   9   7        8.36        6.99      2.01 o
  -3   9   7        3.12        3.24      0.90 o
  -2   9   7       14.25       13.67      1.23 o
  -1   9   7        7.44        9.96      0.84 o
   0   9   7        5.06        5.33      0.70 o
   1   9   7        1.25        1.87      0.49 o
   2   9   7        0.01        0.05      0.40 o
   3   9   7        0.05        0.10      0.40 o
   4   9   7        0.04       -0.29      0.40 o
   5   9   7        1.46        1.20      0.46 o
   6   9   7        0.00        0.36      0.42 o
   7   9   7        0.26        0.34      0.46 o
   8   9   7        1.85        2.51      0.58 o
   9   9   7        0.09        0.56      0.64 o
  -3  10   7        1.36        2.78      0.88 o
  -2  10   7        7.81       10.01      1.57 o
  -1  10   7        0.06        0.22      0.71 o
   0  10   7        8.25       10.02      0.93 o
   1  10   7        0.57        0.71      0.55 o
   2  10   7        3.27        4.15      0.63 o
   3  10   7        1.25        2.07      0.54 o
   4  10   7        9.25       13.00      0.95 o
   5  10   7        7.71        9.07      0.79 o
   6  10   7        1.27        1.53      0.51 o
   7  10   7        0.04        0.95      0.60 o
   8  10   7        1.69        2.73      0.85 o
   9  10   7        0.51        1.22      1.21 o
  -1  11   7        0.00        0.01      0.72 o
   0  11   7        0.51        0.66      0.77 o
   1  11   7        0.23        0.17      0.62 o
   2  11   7        3.14        3.96      0.67 o
   3  11   7        2.19        3.25      0.65 o
   4  11   7        2.16        2.76      0.61 o
   5  11   7        0.50        1.28      0.69 o
   6  11   7        1.81        3.45      1.62 o
   7  11   7        5.74        8.58      1.13 o
   2  12   7        1.07        1.94      0.95 o
   3  12   7        4.11        5.12      1.43 o
   4  12   7        0.03        0.20      0.83 o
   5  12   7        0.09       -0.57      0.83 o
  -1 -11   8        1.28        1.33      0.53 o
   0 -11   8        1.13        2.00      0.44 o
   1 -11   8        1.45        2.68      0.51 o
   2 -11   8        0.60       -0.40      0.40 o
   3 -11   8        3.40        4.30      0.61 o
  -3 -10   8        1.90        2.03      0.61 o
  -2 -10   8        1.05        1.63      0.58 o
  -1 -10   8        6.38        6.80      0.61 o
   0 -10   8       13.59       16.50      0.77 o
   1 -10   8       21.71       23.28      1.40 o
   2 -10   8        9.38        9.49      1.06 o
   3 -10   8        0.02       -0.33      0.41 o
   4 -10   8       10.57       11.44      0.70 o
   5 -10   8        1.96        2.41      0.62 o
   6 -10   8        5.55        6.32      0.95 o
  -4  -9   8        1.12        1.44      0.62 o
  -3  -9   8        1.23        1.14      1.24 o
  -2  -9   8        1.02       -0.02      0.44 o
  -1  -9   8        7.02        7.35      0.82 o
   0  -9   8        1.80        1.75      0.36 o
   1  -9   8       17.64       18.68      0.79 o
   2  -9   8        2.63        2.96      0.47 o
   3  -9   8       33.44       37.24      1.24 o
   4  -9   8       27.18       29.20      1.14 o
   5  -9   8       20.76       24.35      1.13 o
   6  -9   8        5.76        5.82      0.69 o
   7  -9   8        0.09        0.69      0.72 o
  -5  -8   8        3.98        2.88      0.76 o
  -4  -8   8        0.06        0.03      0.96 o
  -3  -8   8        0.11       -0.09      0.50 o
  -2  -8   8       22.74       23.38      1.86 o
  -1  -8   8       13.66       14.47      0.62 o
   0  -8   8        4.37        4.51      0.40 o
   1  -8   8        1.51        1.23      0.52 o
   2  -8   8        7.88        9.40      0.59 o
   3  -8   8       35.46       38.02      1.13 o
   4  -8   8       20.04       20.82      1.30 o
   5  -8   8       26.90       29.53      1.16 o
   6  -8   8        4.78        4.87      0.63 o
   7  -8   8       25.40       27.50      2.22 o
   8  -8   8        0.94        0.66      0.38 o
  -6  -7   8        8.43        8.94      1.03 o
  -5  -7   8        0.86       -0.21      0.60 o
  -4  -7   8        8.18        8.31      1.77 o
  -3  -7   8       10.62        9.10      0.72 o
  -2  -7   8       13.01       12.39      0.68 o
  -1  -7   8        8.80        7.63      0.41 o
   0  -7   8        2.60        1.96      0.29 o
   1  -7   8        3.15        3.86      0.39 o
   2  -7   8        2.58        3.46      0.34 o
   3  -7   8       38.14       39.98      0.93 o
   4  -7   8        6.08        5.28      0.54 o
   5  -7   8        0.18       -0.03      0.34 o
   6  -7   8        6.37        6.01      0.66 o
   7  -7   8       14.72       16.14      0.93 o
   8  -7   8        0.80        1.02      0.48 o
   9  -7   8        4.36        5.47      1.00 o
  -6  -6   8        3.41        3.38      0.83 o
  -5  -6   8        7.03        7.22      0.86 o
  -4  -6   8       20.46       20.16      1.15 o
  -3  -6   8        5.26        5.27      1.34 o
  -2  -6   8       27.68       29.26      1.00 o
  -1  -6   8        4.52        3.83      0.36 o
   0  -6   8        7.90        8.36      0.52 o
   1  -6   8       35.89       33.55      0.74 o
   2  -6   8       39.03       38.58      0.78 o
   3  -6   8        1.67        1.66      0.30 o
   4  -6   8       24.00       23.46      0.85 o
   5  -6   8       23.46       24.66      0.92 o
   6  -6   8        0.46        0.32      0.36 o
   7  -6   8       20.98       20.56      0.72 o
   8  -6   8        0.12        0.25      0.31 o
   9  -6   8        0.01        0.12      0.40 o
  10  -6   8        0.45        1.19      0.78 o
  -7  -5   8        1.97        1.76      0.74 o
  -6  -5   8        0.12        0.68      0.63 o
  -5  -5   8       12.49       10.75      0.95 o
  -4  -5   8        2.75        2.71      0.63 o
  -3  -5   8       32.17       32.36      1.13 o
  -2  -5   8       22.03       21.30      0.84 o
  -1  -5   8       65.05       63.96      1.05 o
   0  -5   8        6.10        6.76      0.61 o
   1  -5   8        0.67        0.79      0.18 o
   2  -5   8        0.13       -0.15      0.20 o
   3  -5   8        0.74        0.54      0.22 o
   4  -5   8       18.41       20.89      0.77 o
   5  -5   8       26.40       27.96      0.92 o
   6  -5   8       31.77       30.83      1.04 o
   7  -5   8        2.36        2.44      0.35 o
   8  -5   8       14.70       14.31      0.69 o
   9  -5   8        1.64        1.67      0.47 o
  10  -5   8        4.25        4.17      0.64 o
  -7  -4   8        2.15        2.20      0.80 o
  -6  -4   8        0.20        0.52      0.70 o
  -5  -4   8        0.01        0.08      0.51 o
  -4  -4   8        1.58        1.40      0.47 o
  -3  -4   8        8.17        8.32      0.64 o
  -2  -4   8        3.32        4.83      0.79 o
  -1  -4   8        3.41        4.70      0.52 o
   0  -4   8       27.89       28.97      1.05 o
   1  -4   8       18.56       20.59      0.86 o
   2  -4   8        1.80        2.90      0.54 o
   3  -4   8        1.76        1.92      0.67 o
   4  -4   8       74.23       68.87      1.39 o
   5  -4   8        6.49        5.24      0.43 o
   6  -4   8        9.45        8.42      0.51 o
   7  -4   8       43.39       44.67      1.06 o
   8  -4   8        0.63        1.35      0.35 o
   9  -4   8        4.06        4.34      0.58 o
  10  -4   8        1.51        2.19      0.54 o
  11  -4   8        0.35       -0.43      0.64 o
  -7  -3   8        0.15        0.30      0.67 o
  -6  -3   8        1.88        0.68      0.64 o
  -5  -3   8        0.24       -0.51      0.51 o
  -4  -3   8        0.22        0.99      0.44 o
  -3  -3   8        2.87        3.18      0.47 o
  -2  -3   8       36.73       36.04      1.05 o
  -1  -3   8        3.62        3.00      0.28 o
   0  -3   8      144.30      139.90      2.67 o
   1  -3   8       67.53       62.08      1.88 o
   2  -3   8        2.90        2.32      0.20 o
   3  -3   8        9.42        8.66      0.56 o
   4  -3   8       18.31       16.05      1.13 o
   5  -3   8       33.80       28.91      1.14 o
   6  -3   8       49.86       47.65      1.14 o
   7  -3   8        0.16        0.30      0.29 o
   8  -3   8      116.06      110.41      2.13 o
   9  -3   8        4.67        7.03      0.65 o
  10  -3   8        3.27        4.44      0.73 o
  11  -3   8        8.01        8.53      0.84 o
  -7  -2   8        4.75        5.35      0.94 o
  -6  -2   8        0.02        0.69      0.62 o
  -5  -2   8        6.21        5.83      0.81 o
  -4  -2   8       21.36       20.57      1.22 o
  -3  -2   8       31.58       32.81      0.88 o
  -2  -2   8       14.31       13.35      0.48 o
  -1  -2   8       33.98       33.83      0.75 o
   0  -2   8      140.02      130.83      1.72 o
   1  -2   8        0.02       -0.13      0.13 o
   2  -2   8     1148.57     1141.70     12.75 o
   3  -2   8      131.85      127.44      2.69 o
   4  -2   8      370.49      356.52      6.50 o
   5  -2   8        0.12        0.52      0.17 o
   6  -2   8      122.22      115.32      1.84 o
   7  -2   8      146.59      143.10      2.66 o
   8  -2   8       17.44       16.45      0.92 o
   9  -2   8       12.94       13.29      0.84 o
  10  -2   8       23.43       24.40      1.15 o
  11  -2   8        0.69        1.11      0.54 o
  -7  -1   8        1.48        0.65      0.69 o
  -6  -1   8        4.68        4.73      1.01 o
  -5  -1   8        0.23       -0.07      0.56 o
  -4  -1   8        8.42        7.95      0.55 o
  -3  -1   8       37.86       38.23      0.98 o
  -2  -1   8       17.53       17.51      0.56 o
  -1  -1   8       24.81       22.84      0.63 o
   0  -1   8        3.04        2.58      0.26 o
   1  -1   8      111.39      110.19      1.33 o
   2  -1   8       58.93       54.61      0.85 o
   3  -1   8       72.60       70.00      1.32 o
   4  -1   8      398.44      381.48      5.43 o
   5  -1   8       18.21       20.23      0.63 o
   6  -1   8      497.16      478.64      7.88 o
   7  -1   8       16.59       16.52      0.81 o
   8  -1   8      174.11      158.07      2.97 o
   9  -1   8       29.22       31.29      1.20 o
  10  -1   8       15.55       12.33      0.88 o
  11  -1   8       28.87       31.47      1.37 o
  12  -1   8        0.01        0.95      0.74 o
  -7   0   8        0.72        0.87      0.45 o
  -6   0   8        1.41        0.93      0.45 o
  -5   0   8        6.99        8.20      0.64 o
  -4   0   8       43.60       40.29      1.01 o
  -3   0   8       11.09       10.38      0.53 o
  -2   0   8       79.05       76.05      1.27 o
  -1   0   8       55.98       53.28      1.07 o
   0   0   8      237.10      244.91      3.93 o
   1   0   8       52.57       49.89      0.86 o
   2   0   8      294.29      308.16      3.83 o
   3   0   8      156.99      154.31      2.45 o
   4   0   8        5.12        6.61      0.46 o
   5   0   8      346.23      334.31      4.89 o
   6   0   8       10.69       10.15      0.45 o
   7   0   8      104.30      101.39      2.06 o
   8   0   8       92.55       91.45      2.02 o
   9   0   8       45.95       43.08      1.39 o
  10   0   8       92.91       93.50      2.26 o
  11   0   8        2.71        2.71      0.63 o
  12   0   8       10.50       12.80      2.03 o
  -7   1   8        1.78        1.41      1.04 o
  -6   1   8       23.33       24.53      1.29 o
  -5   1   8        0.53        1.45      0.45 o
  -4   1   8       43.77       41.11      1.11 o
  -3   1   8       58.12       61.07      1.05 o
  -2   1   8        0.46        0.49      0.19 o
  -1   1   8       32.35       33.38      0.64 o
   0   1   8       78.99       76.90      1.12 o
   1   1   8        0.02       -0.10      0.16 o
   2   1   8      250.18      252.22      2.63 o
   3   1   8       31.06       36.89      0.61 o
   4   1   8      234.57      231.62      2.75 o
   5   1   8       14.12       12.82      0.46 o
   6   1   8       86.62       83.19      1.31 o
   7   1   8       55.71       53.75      1.37 o
   8   1   8       17.33       16.42      0.97 o
   9   1   8       23.36       24.38      1.78 o
  10   1   8        2.48        2.09      0.58 o
  11   1   8       24.72       26.38      1.93 o
  12   1   8        5.99        4.90      1.77 o
  -7   2   8        1.95        2.01      1.16 o
  -6   2   8        9.92        9.96      0.95 o
  -5   2   8       15.06       14.59      1.02 o
  -4   2   8       88.83       91.75      1.60 o
  -3   2   8       15.38       16.49      0.64 o
  -2   2   8      184.11      180.38      2.41 o
  -1   2   8       56.73       54.45      1.10 o
   0   2   8       83.95       88.56      1.27 o
   1   2   8       50.40       50.26      0.84 o
   2   2   8        4.15        5.85      0.28 o
   3   2   8        0.07        0.21      0.14 o
   4   2   8       32.40       33.35      0.59 o
   5   2   8       60.05       63.07      1.05 o
   6   2   8       71.59       70.39      1.33 o
   7   2   8       21.56       20.52      0.72 o
   8   2   8       22.98       21.78      0.90 o
   9   2   8        0.72       -0.05      0.57 o
  10   2   8       18.67       16.73      2.58 o
  11   2   8        0.29        0.35      0.74 o
  12   2   8        1.44        1.45      0.86 o
  -7   3   8        0.28       -0.62      0.86 o
  -6   3   8        0.45        0.50      0.61 o
  -5   3   8        4.07        4.42      0.73 o
  -4   3   8        1.19        1.81      0.48 o
  -3   3   8       54.41       47.85      1.42 o
  -2   3   8       52.58       52.41      1.19 o
  -1   3   8       45.64       37.21      0.90 o
   0   3   8      448.43      439.11      8.69 o
   1   3   8        7.79        7.72      0.36 o
   2   3   8      185.72      182.85      2.44 o
   3   3   8        0.56        1.25      0.20 o
   4   3   8       48.71       49.56      0.83 o
   5   3   8        4.83        5.21      0.36 o
   6   3   8      133.97      134.93      2.35 o
   7   3   8        0.01        0.24      0.29 o
   8   3   8        2.09        1.82      1.03 o
   9   3   8       14.31       13.10      1.07 o
  10   3   8        0.91        0.93      0.71 o
  11   3   8       10.03       12.57      2.72 o
  12   3   8        1.53        1.23      0.84 o
  -6   4   8        3.10        3.56      0.79 o
  -5   4   8        0.22        1.00      0.63 o
  -4   4   8       13.12       12.81      0.83 o
  -3   4   8        2.88        2.14      0.48 o
  -2   4   8        9.79        9.10      0.66 o
  -1   4   8       36.74       36.94      1.76 o
   0   4   8        0.10        0.43      0.38 o
   1   4   8       49.29       44.66      1.10 o
   2   4   8      140.82      131.75      2.33 o
   3   4   8        9.44        9.89      0.52 o
   4   4   8       85.53       78.32      1.96 o
   5   4   8       72.71       74.92      1.59 o
   6   4   8        0.56        0.96      0.44 o
   7   4   8        4.09        3.97      0.53 o
   8   4   8       33.85       35.64      1.11 o
   9   4   8        2.59        2.90      0.74 o
  10   4   8       13.07       15.51      1.25 o
  11   4   8        1.05        2.06      0.84 o
  12   4   8        0.38        0.79      1.36 o
  -6   5   8        0.03       -0.06      1.15 o
  -5   5   8        0.43       -0.26      0.65 o
  -4   5   8        1.03        2.04      0.92 o
  -3   5   8        0.51        0.34      0.40 o
  -2   5   8        3.23        2.74      0.49 o
  -1   5   8        8.14        7.59      0.82 o
   0   5   8       70.05       60.79      1.92 o
   1   5   8       12.29       13.03      1.07 o
   2   5   8        1.10        1.45      0.90 o
   3   5   8       23.20       19.20      0.74 o
   4   5   8        9.24        8.01      0.53 o
   5   5   8        6.11        6.34      0.51 o
   6   5   8        0.01       -0.05      0.38 o
   7   5   8       22.17       22.98      1.26 o
   8   5   8        1.01        0.39      0.41 o
   9   5   8       40.89       42.57      1.54 o
  10   5   8        0.10        0.24      0.53 o
  11   5   8        8.16        8.27      1.70 o
  -5   6   8        6.13        7.79      1.86 o
  -4   6   8        2.06        2.35      0.74 o
  -3   6   8        3.59        4.68      0.67 o
  -2   6   8       10.18       12.66      0.81 o
  -1   6   8        0.88        0.25      0.47 o
   0   6   8       29.61       28.45      1.35 o
   1   6   8        4.79        5.77      0.57 o
   2   6   8       14.30       13.99      1.45 o
   3   6   8       47.53       45.57      1.36 o
   4   6   8        0.09       -0.12      0.31 o
   5   6   8       13.31       13.92      0.70 o
   6   6   8       13.01       11.59      0.93 o
   7   6   8        4.07        4.18      0.59 o
   8   6   8        1.22        0.58      0.53 o
   9   6   8        1.93        2.07      0.54 o
  10   6   8        1.09        1.85      0.63 o
  11   6   8        1.95        4.08      1.09 o
  -5   7   8        1.32        1.89      1.42 o
  -4   7   8        0.45        1.26      0.71 o
  -3   7   8        8.09        9.21      1.03 o
  -2   7   8        3.49        5.04      0.81 o
  -1   7   8       36.42       36.70      1.67 o
   0   7   8       13.39       15.95      1.15 o
   1   7   8       26.87       28.52      1.63 o
   2   7   8       16.80       18.17      0.96 o
   3   7   8        2.41        2.98      0.63 o
   4   7   8        6.72        8.69      0.71 o
   5   7   8        7.35        6.83      0.64 o
   6   7   8        4.46        3.89      0.60 o
   7   7   8        3.18        3.43      0.61 o
   8   7   8        3.61        3.34      0.66 o
   9   7   8       10.46       10.36      0.92 o
  10   7   8        0.48       -0.03      0.72 o
  11   7   8        2.60        2.03      0.82 o
  -4   8   8        0.46       -0.11      1.12 o
  -3   8   8        0.24       -0.11      0.67 o
  -2   8   8        7.10        6.57      0.96 o
  -1   8   8        5.59        8.12      0.96 o
   0   8   8        1.20       -0.09      0.80 o
   1   8   8       34.75       35.94      1.95 o
   2   8   8        3.66        3.22      0.64 o
   3   8   8       65.39       67.05      2.15 o
   4   8   8        2.53        3.98      0.62 o
   5   8   8        6.94        6.82      0.73 o
   6   8   8        1.69        2.84      1.28 o
   7   8   8        0.00       -0.42      0.42 o
   8   8   8        7.88        7.24      0.81 o
   9   8   8        0.41        1.21      0.79 o
  10   8   8        5.23        6.10      1.07 o
  -3   9   8        3.45        3.22      1.19 o
  -2   9   8        0.43        2.85      0.88 o
  -1   9   8        4.14        3.38      0.84 o
   0   9   8        6.00        5.09      0.91 o
   1   9   8        0.95       -0.72      0.72 o
   2   9   8        1.49        0.86      0.56 o
   3   9   8       12.15       15.50      1.00 o
   4   9   8        2.66        3.09      0.66 o
   5   9   8       13.34       15.12      1.01 o
   6   9   8        0.09        1.64      0.54 o
   7   9   8        4.14        5.66      0.74 o
   8   9   8        0.06       -0.32      0.54 o
   9   9   8        2.24        2.66      0.94 o
  -2  10   8        3.87        4.93      1.52 o
  -1  10   8        4.72        7.32      1.32 o
   0  10   8        3.01        2.21      0.82 o
   1  10   8        4.57        4.25      0.92 o
   2  10   8        0.13       -0.01      0.68 o
   3  10   8        6.67        7.32      0.92 o
   4  10   8        0.00        0.51      0.58 o
   5  10   8        0.11        0.57      0.57 o
   6  10   8        0.05       -0.60      0.60 o
   7  10   8        0.90        1.91      0.85 o
   8  10   8        0.87        1.78      0.67 o
   0  11   8        1.00        1.38      0.83 o
   1  11   8        0.56        1.85      1.40 o
   2  11   8        3.58        3.95      0.97 o
   3  11   8        2.88        2.74      0.95 o
   4  11   8        7.71        8.98      0.96 o
   5  11   8        0.04       -0.19      0.70 o
   6  11   8        0.58        0.67      0.62 o
  -1 -10   9        0.04       -0.40      0.40 o
   0 -10   9        1.85        2.13      0.50 o
   1 -10   9        0.12        0.23      0.87 o
   2 -10   9        0.49        0.84      0.92 o
   3 -10   9        2.34        2.66      0.76 o
   4 -10   9        5.38        3.82      0.62 o
   5 -10   9        2.03        1.94      0.57 o
  -3  -9   9        1.24        0.88      1.05 o
  -2  -9   9        0.71        0.70      0.47 o
  -1  -9   9        0.32       -0.51      0.51 o
   0  -9   9       10.43       11.70      0.74 o
   1  -9   9        4.42        3.79      0.52 o
   2  -9   9       13.07       14.04      1.17 o
   3  -9   9        0.15       -0.13      0.35 o
   4  -9   9       11.79       12.53      0.80 o
   5  -9   9        0.37        0.14      0.65 o
   6  -9   9        1.05        1.44      0.52 o
  -4  -8   9        1.41        0.89      1.08 o
  -3  -8   9        0.04       -0.84      0.84 o
  -2  -8   9        0.65        0.75      0.94 o
  -1  -8   9       11.53        9.66      0.67 o
   0  -8   9        0.63        0.24      0.49 o
   1  -8   9        1.51        1.17      0.37 o
   2  -8   9        9.82        9.10      0.58 o
   3  -8   9        6.44        6.75      0.55 o
   4  -8   9       49.63       51.71      1.44 o
   5  -8   9       12.84       15.78      1.33 o
   6  -8   9       13.52       14.89      0.90 o
   7  -8   9        0.19        0.18      0.48 o
   8  -8   9       11.93       10.18      1.46 o
  -5  -7   9        1.28        0.98      1.21 o
  -4  -7   9        0.00       -0.33      0.96 o
  -3  -7   9        0.12       -0.84      0.84 o
  -2  -7   9       23.19       25.61      1.51 o
  -1  -7   9        0.27        0.30      0.56 o
   0  -7   9       17.54       17.91      0.72 o
   1  -7   9        2.05        1.38      0.56 o
   2  -7   9       13.99       15.32      0.79 o
   3  -7   9        8.23        7.80      0.51 o
   4  -7   9        5.52        5.37      0.50 o
   5  -7   9       12.11       11.88      0.72 o
   6  -7   9       10.41        9.85      0.72 o
   7  -7   9       14.96       16.44      0.95 o
   8  -7   9        6.55        6.36      0.74 o
   9  -7   9        6.72        6.32      1.49 o
  -5  -6   9        4.06        4.21      0.79 o
  -4  -6   9        7.17        7.73      2.23 o
  -3  -6   9        1.78        2.25      0.57 o
  -2  -6   9        6.06        5.41      0.90 o
  -1  -6   9       13.54       14.46      1.24 o
   0  -6   9        0.30        0.11      0.22 o
   1  -6   9        0.36        0.54      0.33 o
   2  -6   9       28.06       28.33      0.70 o
   3  -6   9        2.41        2.19      0.32 o
   4  -6   9       30.13       29.98      0.93 o
   5  -6   9        3.31        3.18      0.44 o
   6  -6   9        9.13        8.68      0.63 o
   7  -6   9        8.28        7.91      0.68 o
   8  -6   9        1.61        1.05      0.48 o
   9  -6   9        3.47        4.50      0.58 o
  -6  -5   9        1.95        2.22      0.76 o
  -5  -5   9        6.01        6.64      0.90 o
  -4  -5   9       17.97       19.94      1.18 o
  -3  -5   9       26.11       26.82      1.55 o
  -2  -5   9       37.50       41.87      1.23 o
  -1  -5   9        2.46        1.37      1.19 o
   0  -5   9       33.73       36.32      1.29 o
   1  -5   9       13.90       14.96      0.93 o
   2  -5   9        5.70        6.55      0.44 o
   3  -5   9        1.00        0.89      0.21 o
   4  -5   9        0.16       -0.08      0.40 o
   5  -5   9        5.70        5.65      0.84 o
   6  -5   9        3.56        4.44      0.69 o
   7  -5   9       11.05       10.82      0.70 o
   8  -5   9        8.89        8.67      0.55 o
   9  -5   9        1.46        0.79      0.44 o
  10  -5   9        0.67        0.44      0.46 o
  -6  -4   9        1.68        2.21      0.77 o
  -5  -4   9        2.56        2.17      0.68 o
  -4  -4   9        0.19       -0.02      0.50 o
  -3  -4   9       21.11       22.27      0.97 o
  -2  -4   9       18.22       18.84      1.03 o
  -1  -4   9      172.47      167.19      2.98 o
   0  -4   9       34.67       36.22      1.29 o
   1  -4   9       83.85       81.03      3.32 o
   2  -4   9       88.51       92.08      2.56 o
   3  -4   9       29.94       29.89      1.01 o
   4  -4   9       24.62       25.75      1.46 o
   5  -4   9       39.63       38.14      1.04 o
   6  -4   9       15.16       14.56      0.71 o
   7  -4   9        0.56        0.70      0.20 o
   8  -4   9       33.46       32.24      0.96 o
   9  -4   9        0.11        0.16      0.43 o
  10  -4   9        0.60        1.07      0.51 o
  -6  -3   9        0.65        0.59      0.66 o
  -5  -3   9        1.39        1.54      0.64 o
  -4  -3   9        0.75       -0.16      0.51 o
  -3  -3   9        0.74        0.59      0.42 o
  -2  -3   9       11.17       12.58      0.69 o
  -1  -3   9        4.23        4.02      0.29 o
   0  -3   9        1.23        1.56      0.70 o
   1  -3   9       48.93       48.57      1.75 o
   2  -3   9       23.92       24.96      1.42 o
   3  -3   9      142.48      144.29      3.03 o
   4  -3   9        3.17        2.89      0.46 o
   5  -3   9       28.69       29.16      1.18 o
   6  -3   9        0.76        0.18      0.55 o
   7  -3   9       59.30       58.07      1.20 o
   8  -3   9        8.54        7.96      0.54 o
   9  -3   9       11.34       11.39      0.78 o
  10  -3   9       11.79       12.18      0.87 o
  11  -3   9        0.04        0.45      0.65 o
  -6  -2   9        0.68        0.18      0.62 o
  -5  -2   9        2.03        1.43      0.63 o
  -4  -2   9        8.35        6.33      0.79 o
  -3  -2   9       22.28       22.95      0.79 o
  -2  -2   9        0.09        0.25      0.24 o
  -1  -2   9       49.72       50.29      1.01 o
   0  -2   9        3.87        5.14      0.30 o
   1  -2   9       32.66       33.00      0.76 o
   2  -2   9      214.80      219.85      4.45 o
   3  -2   9       38.48       41.42      0.93 o
   4  -2   9        3.38        4.59      0.63 o
   5  -2   9       41.42       40.29      1.05 o
   6  -2   9       25.70       25.80      0.77 o
   7  -2   9       35.75       37.63      1.12 o
   8  -2   9       79.34       79.44      1.88 o
   9  -2   9       19.51       21.34      1.00 o
  10  -2   9        0.76        0.86      0.52 o
  11  -2   9       23.58       28.66      1.31 o
  -6  -1   9        0.33        0.83      0.67 o
  -5  -1   9        7.26        8.76      0.94 o
  -4  -1   9       16.35       19.41      1.35 o
  -3  -1   9       39.58       39.93      1.05 o
  -2  -1   9       16.36       17.60      0.65 o
  -1  -1   9       12.15       11.50      0.50 o
   0  -1   9       28.02       25.39      0.73 o
   1  -1   9      105.41      101.44      1.66 o
   2  -1   9      139.34      130.86      2.14 o
   3  -1   9      139.11      131.22      2.17 o
   4  -1   9        0.05        0.46      0.52 o
   5  -1   9       54.45       56.34      1.29 o
   6  -1   9        0.41        0.31      0.21 o
   7  -1   9       17.60       16.96      0.65 o
   8  -1   9        0.33        0.31      0.40 o
   9  -1   9        0.39        0.01      0.61 o
  10  -1   9       24.89       27.70      1.29 o
  11  -1   9        2.17        2.97      1.01 o
  -6   0   9        0.10        0.23      0.64 o
  -5   0   9        3.46        3.37      0.86 o
  -4   0   9        0.11        0.12      0.55 o
  -3   0   9       58.36       58.76      1.32 o
  -2   0   9        1.12        1.69      0.33 o
  -1   0   9       77.92       70.74      1.34 o
   0   0   9       81.56       84.44      1.71 o
   1   0   9      179.46      160.02      2.60 o
   2   0   9      109.01      103.03      1.82 o
   3   0   9        0.01        0.09      0.24 o
   4   0   9      124.68      117.02      2.06 o
   5   0   9      247.17      244.56      2.91 o
   6   0   9      114.59      111.29      2.19 o
   7   0   9       43.57       45.06      1.06 o
   8   0   9       27.41       26.23      1.19 o
   9   0   9       19.68       20.50      1.01 o
  10   0   9        0.84       -0.47      0.55 o
  11   0   9       22.24       22.37      1.17 o
  -6   1   9        0.01       -0.08      0.45 o
  -5   1   9        0.62        1.19      0.45 o
  -4   1   9        3.00        4.03      0.44 o
  -3   1   9        1.04        1.47      0.31 o
  -2   1   9       21.87       21.19      0.75 o
  -1   1   9       85.17       84.13      1.72 o
   0   1   9       25.33       24.38      0.82 o
   1   1   9      204.57      178.95      3.55 o
   2   1   9        3.82        3.45      0.38 o
   3   1   9      472.53      435.40      4.37 o
   4   1   9       36.02       33.38      0.67 o
   5   1   9      156.39      150.70      2.53 o
   6   1   9       62.13       60.23      1.22 o
   7   1   9        1.30        1.66      0.33 o
   8   1   9       56.63       54.04      1.29 o
   9   1   9        0.11       -0.44      0.44 o
  10   1   9       36.30       36.82      1.82 o
  11   1   9        0.64       -0.16      0.72 o
  12   1   9       10.77        9.33      1.87 o
  -6   2   9        0.08       -0.44      0.49 o
  -5   2   9        1.43        1.98      0.94 o
  -4   2   9        0.19        0.62      0.46 o
  -3   2   9       19.17       21.33      0.79 o
  -2   2   9        0.17       -0.02      0.28 o
  -1   2   9        3.26        4.26      0.33 o
   0   2   9       44.57       43.51      0.75 o
   1   2   9       18.84       16.55      0.47 o
   2   2   9       90.54       85.45      1.24 o
   3   2   9       43.84       31.54      0.67 o
   4   2   9       15.15       12.71      0.47 o
   5   2   9      248.27      223.18      3.07 o
   6   2   9        5.32        5.68      0.49 o
   7   2   9       97.24       89.20      1.89 o
   8   2   9        1.41        1.11      0.35 o
   9   2   9        3.92        2.88      0.74 o
  10   2   9        6.77        5.88      0.96 o
  11   2   9        5.99        4.99      1.27 o
  12   2   9        2.75        2.79      1.62 o
  -6   3   9        1.36        4.14      1.25 o
  -5   3   9        0.31        0.32      0.60 o
  -4   3   9        3.03        4.38      0.67 o
  -3   3   9        0.31        0.09      0.40 o
  -2   3   9       13.81       12.42      0.74 o
  -1   3   9        8.53        7.11      0.53 o
   0   3   9        1.44        1.73      0.35 o
   1   3   9       60.06       55.20      1.69 o
   2   3   9        0.02        0.44      0.21 o
   3   3   9        0.20        0.14      0.27 o
   4   3   9       24.17       19.25      0.74 o
   5   3   9       11.65        8.09      0.56 o
   6   3   9       76.33       72.14      1.59 o
   7   3   9       11.44        9.04      0.83 o
   8   3   9       10.37       10.80      0.74 o
   9   3   9       25.60       24.31      1.11 o
  10   3   9        6.17        5.90      1.49 o
  11   3   9        3.03        2.51      0.87 o
  -5   4   9        4.55        6.42      0.88 o
  -4   4   9        0.59        0.33      0.53 o
  -3   4   9        1.09        0.91      0.43 o
  -2   4   9        0.55        0.51      0.38 o
  -1   4   9        1.80        2.11      0.53 o
   0   4   9       65.21       64.43      1.94 o
   1   4   9       10.42       11.02      0.77 o
   2   4   9       13.48       12.84      0.81 o
   3   4   9       11.95        9.27      0.58 o
   4   4   9       10.91       10.97      0.79 o
   5   4   9       24.90       23.43      1.15 o
   6   4   9       72.95       69.46      2.11 o
   7   4   9       10.78        9.68      1.52 o
   8   4   9        2.38        1.40      0.60 o
   9   4   9        0.27       -0.25      0.45 o
  10   4   9        0.11       -0.43      0.50 o
  11   4   9        0.44        1.07      0.61 o
  -5   5   9        2.46        2.93      0.75 o
  -4   5   9        0.05        0.54      0.58 o
  -3   5   9        0.93        1.53      0.45 o
  -2   5   9        0.07       -0.47      0.47 o
  -1   5   9        0.91        1.48      0.54 o
   0   5   9       25.26       27.58      1.30 o
   1   5   9        0.07        0.87      0.65 o
   2   5   9        0.16        0.25      0.42 o
   3   5   9        1.33        1.13      1.19 o
   4   5   9       13.97       12.57      0.88 o
   5   5   9       12.59       13.37      0.93 o
   6   5   9        0.19        0.19      0.47 o
   7   5   9        0.78        0.12      0.49 o
   8   5   9       20.77       21.45      1.50 o
   9   5   9        0.00       -0.12      0.60 o
  10   5   9        7.47        7.45      0.82 o
  11   5   9        0.35        0.27      0.72 o
  -4   6   9        0.33        0.22      0.63 o
  -3   6   9        3.37        3.02      0.98 o
  -2   6   9        0.08       -0.25      0.69 o
  -1   6   9        0.16       -0.66      0.89 o
   0   6   9        4.80        5.08      0.74 o
   1   6   9       13.05       13.47      1.29 o
   2   6   9       20.90       20.15      1.15 o
   3   6   9        1.50        1.36      1.06 o
   4   6   9       54.13       50.24      1.82 o
   5   6   9        0.06        0.35      0.47 o
   6   6   9        4.02        4.02      0.70 o
   7   6   9        6.88        7.68      1.09 o
   8   6   9        0.01       -0.79      1.33 o
   9   6   9       17.91       19.86      1.40 o
  10   6   9        0.00       -0.21      0.65 o
  11   6   9        1.72        0.71      0.59 o
  -4   7   9        0.62        0.48      1.08 o
  -3   7   9        0.08        1.21      0.67 o
  -2   7   9        3.87        2.83      0.78 o
  -1   7   9        1.42        0.23      1.00 o
   0   7   9       17.49       17.40      1.22 o
   1   7   9        0.16       -0.29      0.54 o
   2   7   9        5.25        3.91      0.73 o
   3   7   9       21.07       22.69      2.01 o
   4   7   9        3.83        4.09      0.75 o
   5   7   9        7.55        7.08      1.07 o
   6   7   9       23.22       22.14      1.35 o
   7   7   9        7.48        7.91      0.97 o
   8   7   9        7.02        9.12      1.80 o
   9   7   9        0.35       -0.06      1.03 o
  10   7   9        1.01        1.24      0.81 o
  -3   8   9        0.18        0.07      1.12 o
  -2   8   9        2.57        3.37      0.79 o
  -1   8   9        1.91        1.87      0.69 o
   0   8   9        9.95       11.61      1.10 o
   1   8   9       12.06       11.89      1.13 o
   2   8   9       25.03       29.20      1.60 o
   3   8   9        0.05        0.39      0.66 o
   4   8   9       33.38       35.27      1.71 o
   5   8   9        7.56        8.89      1.88 o
   6   8   9        5.45        8.26      2.23 o
   7   8   9        3.81        1.25      0.74 o
   8   8   9        1.76       -0.62      0.99 o
   9   8   9        7.82        9.35      1.71 o
  10   8   9        0.75        0.70      0.84 o
  -2   9   9        0.64        1.12      1.22 o
  -1   9   9        1.94        4.81      0.88 o
   0   9   9        0.22       -0.25      0.65 o
   1   9   9        4.86        5.65      0.94 o
   2   9   9        0.80        0.55      0.71 o
   3   9   9       13.30       14.36      1.29 o
   4   9   9       20.51       24.15      1.56 o
   5   9   9       15.61       16.08      1.46 o
   6   9   9       12.22       11.38      1.17 o
   7   9   9        0.00        0.07      0.70 o
   8   9   9        7.43        8.75      1.14 o
   9   9   9        0.63        1.38      1.33 o
   0  10   9        3.43        4.88      1.60 o
   1  10   9        0.05       -0.20      0.68 o
   2  10   9        1.68        0.75      0.74 o
   3  10   9        4.29        4.71      0.97 o
   4  10   9        6.80        6.87      1.18 o
   5  10   9        2.58        5.19      0.98 o
   6  10   9        1.45        0.84      0.80 o
   7  10   9        8.38       11.45      1.25 o
   2  11   9        2.60        2.66      0.90 o
   3  11   9        2.83        2.89      1.47 o
   4  11   9        1.74        5.91      1.99 o
   5  11   9        0.44        0.68      1.23 o
   1 -10  10        2.97        2.66      0.84 o
   2 -10  10        0.04        0.42      0.46 o
   3 -10  10        4.21        3.90      0.68 o
  -2  -9  10        1.51        1.09      1.13 o
  -1  -9  10        4.92        4.14      1.47 o
   0  -9  10        1.36        1.07      0.40 o
   1  -9  10        2.41        3.34      0.50 o
   2  -9  10        1.17        1.49      0.44 o
   3  -9  10        1.86        1.79      0.69 o
   4  -9  10        5.71        5.51      1.19 o
   5  -9  10        0.05        0.07      0.43 o
   6  -9  10        0.01       -0.27      0.52 o
  -3  -8  10        3.10        1.97      1.16 o
  -2  -8  10        0.00        0.62      1.12 o
  -1  -8  10        1.92        1.53      1.12 o
   0  -8  10        0.88        0.67      0.33 o
   1  -8  10        0.10        0.17      0.29 o
   2  -8  10        2.45        2.58      0.47 o
   3  -8  10       12.16       12.02      2.27 o
   4  -8  10        7.95        8.67      0.64 o
   5  -8  10        2.95        2.30      0.52 o
   6  -8  10        0.23        0.55      0.46 o
   7  -8  10        0.12        0.03      0.46 o
  -4  -7  10        0.20       -0.03      1.02 o
  -3  -7  10        3.77        2.52      1.28 o
  -2  -7  10        0.00        1.64      1.02 o
  -1  -7  10       24.42       29.37      2.40 o
   0  -7  10        0.51        0.87      0.69 o
   1  -7  10       14.04       14.87      1.00 o
   2  -7  10        4.89        4.00      0.62 o
   3  -7  10        8.78        8.25      0.99 o
   4  -7  10       21.30       23.62      0.88 o
   5  -7  10        0.79        0.39      0.41 o
   6  -7  10       15.11       17.41      0.91 o
   7  -7  10        7.05        5.42      0.66 o
   8  -7  10        8.86        9.57      1.60 o
  -4  -6  10        0.16       -0.88      0.89 o
  -3  -6  10        0.00       -0.18      0.94 o
  -2  -6  10        7.94        6.86      1.40 o
  -1  -6  10        7.49        6.79      1.28 o
   0  -6  10       27.21       29.64      1.29 o
   1  -6  10       26.84       27.85      1.57 o
   2  -6  10       17.49       17.69      2.22 o
   3  -6  10       48.57       53.60      1.19 o
   4  -6  10        2.97        4.67      0.45 o
   5  -6  10       52.25       54.78      1.40 o
   6  -6  10        2.41        2.05      0.45 o
   7  -6  10        2.56        3.30      0.53 o
   8  -6  10       14.64       16.45      1.67 o
   9  -6  10        0.22       -0.23      0.62 o
  -5  -5  10        0.05        0.03      1.24 o
  -4  -5  10        1.50        2.79      0.65 o
  -3  -5  10        2.53        2.58      1.16 o
  -2  -5  10        0.20        0.24      0.66 o
  -1  -5  10       15.99       17.08      1.22 o
   0  -5  10        1.30        1.45      0.53 o
   1  -5  10        0.01        0.17      0.41 o
   2  -5  10       28.97       29.89      1.19 o
   3  -5  10        9.63        9.43      0.86 o
   4  -5  10       58.20       61.85      1.70 o
   5  -5  10        9.56       10.15      1.05 o
   6  -5  10       21.06       23.19      0.95 o
   7  -5  10       36.81       37.30      1.26 o
   8  -5  10        2.54        3.65      0.57 o
   9  -5  10        6.70        6.74      0.97 o
  10  -5  10        0.15        0.89      0.49 o
  -5  -4  10        0.20        0.88      0.67 o
  -4  -4  10        4.34        3.92      0.72 o
  -3  -4  10        1.32        1.96      0.57 o
  -2  -4  10       16.77       18.60      0.82 o
  -1  -4  10        5.49        6.94      1.44 o
   0  -4  10       25.74       25.24      1.78 o
   1  -4  10       16.20       18.01      0.96 o
   2  -4  10        2.89        2.30      0.48 o
   3  -4  10       58.04       60.59      2.42 o
   4  -4  10        0.55        0.73      0.48 o
   5  -4  10        6.31        7.19      0.50 o
   6  -4  10       19.38       20.75      0.93 o
   7  -4  10        0.02        0.00      0.47 o
   8  -4  10       61.22       65.50      1.76 o
   9  -4  10        0.06        0.06      0.39 o
  10  -4  10        4.73        5.98      1.40 o
  -5  -3  10        6.56        7.53      0.92 o
  -4  -3  10        1.43        1.80      0.63 o
  -3  -3  10        8.94        7.68      0.78 o
  -2  -3  10        6.30        6.13      0.56 o
  -1  -3  10       16.62       16.37      0.55 o
   0  -3  10       18.07       17.46      0.49 o
   1  -3  10        5.91        3.41      0.55 o
   2  -3  10      136.97      127.05      5.05 o
   3  -3  10       16.06       14.21      0.53 o
   4  -3  10       28.76       29.22      0.84 o
   5  -3  10        0.03       -0.35      0.35 o
   6  -3  10       13.75       12.61      0.94 o
   7  -3  10       13.15       12.13      0.97 o
   8  -3  10       17.32       16.05      0.65 o
   9  -3  10        0.12        0.13      0.40 o
  10  -3  10        5.04        5.97      0.68 o
  11  -3  10        0.72        0.40      0.91 o
  -5  -2  10        1.47        1.51      0.69 o
  -4  -2  10        0.24        0.16      0.55 o
  -3  -2  10       22.38       21.55      0.91 o
  -2  -2  10        5.68        6.70      0.44 o
  -1  -2  10        0.57        0.88      0.25 o
   0  -2  10        0.75        1.37      0.25 o
   1  -2  10        4.15        3.67      0.28 o
   2  -2  10       12.56       11.45      0.49 o
   3  -2  10       59.37       58.01      1.20 o
   4  -2  10       39.85       39.34      1.64 o
   5  -2  10       12.90       12.05      0.61 o
   6  -2  10       74.08       72.22      1.62 o
   7  -2  10       20.78       17.01      0.65 o
   8  -2  10       43.12       42.63      1.25 o
   9  -2  10        1.13        0.84      0.45 o
  10  -2  10       17.45       18.81      1.03 o
  11  -2  10        2.44        3.25      0.85 o
  -6  -1  10        0.00       -0.10      0.64 o
  -5  -1  10        0.00       -0.58      0.58 o
  -4  -1  10        9.15        8.77      0.91 o
  -3  -1  10        1.60        2.08      0.44 o
  -2  -1  10        3.61        4.43      0.40 o
  -1  -1  10        5.99        5.25      0.56 o
   0  -1  10       27.11       28.11      0.74 o
   1  -1  10        1.01        0.40      0.25 o
   2  -1  10      157.17      163.57      3.65 o
   3  -1  10       15.67       15.72      0.62 o
   4  -1  10       52.20       49.16      1.32 o
   5  -1  10       36.57       33.36      0.97 o
   6  -1  10       18.40       17.09      0.98 o
   7  -1  10       27.07       26.08      0.89 o
   8  -1  10        1.16        1.08      0.37 o
   9  -1  10       24.67       25.34      1.06 o
  10  -1  10        5.21        6.47      0.71 o
  11  -1  10       14.81       15.27      0.99 o
  -5   0  10        0.01        0.40      0.84 o
  -4   0  10        2.52        2.23      0.68 o
  -3   0  10        0.00       -0.03      0.55 o
  -2   0  10        4.66        5.48      0.46 o
  -1   0  10        7.16        6.47      0.44 o
   0   0  10        0.33        0.29      0.27 o
   1   0  10        0.29       -0.10      0.24 o
   2   0  10        0.01       -0.06      0.27 o
   3   0  10       36.25       35.93      0.96 o
   4   0  10       32.88       34.09      0.96 o
   5   0  10       20.68       22.37      0.83 o
   6   0  10       93.57       86.46      1.50 o
   7   0  10        1.48        1.14      0.36 o
   8   0  10       28.96       28.69      1.06 o
   9   0  10        0.19        0.15      0.34 o
  10   0  10        6.12        6.15      0.68 o
  11   0  10        9.44        9.48      1.79 o
  -5   1  10        1.64        1.76      1.05 o
  -4   1  10        0.27        0.11      0.55 o
  -3   1  10        6.74        6.34      0.91 o
  -2   1  10        3.83        2.96      0.46 o
  -1   1  10        0.46        0.34      0.29 o
   0   1  10       48.53       50.74      1.25 o
   1   1  10       27.12       22.11      0.90 o
   2   1  10       35.53       36.69      1.16 o
   3   1  10       17.82       13.62      0.64 o
   4   1  10       22.00       18.61      0.54 o
   5   1  10       50.66       53.36      0.93 o
   6   1  10        1.80        1.33      0.37 o
   7   1  10       55.55       50.60      1.35 o
   8   1  10        5.88        4.58      0.52 o
   9   1  10       13.11       12.63      0.66 o
  10   1  10        9.88       10.64      0.82 o
  11   1  10        8.43        7.15      1.01 o
  -5   2  10        0.16        0.05      0.40 o
  -4   2  10        0.52       -0.08      0.39 o
  -3   2  10        2.67        3.15      0.46 o
  -2   2  10       11.10       11.23      0.53 o
  -1   2  10        6.22        5.67      0.42 o
   0   2  10        0.83        0.44      0.21 o
   1   2  10       21.78       19.57      0.61 o
   2   2  10       19.54       19.11      0.51 o
   3   2  10       87.81       80.49      1.54 o
   4   2  10       25.98       24.93      0.71 o
   5   2  10       59.50       50.85      1.27 o
   6   2  10       96.44       89.72      2.09 o
   7   2  10        9.54        8.93      0.62 o
   8   2  10       13.53       12.45      0.96 o
   9   2  10        5.13        5.84      0.63 o
  10   2  10        3.47        3.89      0.63 o
  11   2  10        5.30        5.08      0.72 o
  -5   3  10        2.54        2.70      0.60 o
  -4   3  10        0.27        0.20      0.47 o
  -3   3  10       12.98       12.65      0.90 o
  -2   3  10        1.55        1.43      0.41 o
  -1   3  10        2.84        2.94      0.50 o
   0   3  10       31.19       30.27      1.15 o
   1   3  10        0.04        0.38      0.34 o
   2   3  10       18.99       20.15      0.75 o
   3   3  10        0.12        0.48      0.24 o
   4   3  10        0.09        0.26      0.62 o
   5   3  10       39.46       34.97      1.20 o
   6   3  10        0.07       -0.45      0.45 o
   7   3  10       37.44       34.55      1.48 o
   8   3  10       17.50       16.44      2.54 o
   9   3  10        9.51        8.84      0.92 o
  10   3  10       10.19        8.26      0.80 o
  11   3  10        1.72        2.09      0.59 o
  -5   4  10        0.28       -0.09      0.95 o
  -4   4  10        3.88        4.84      0.76 o
  -3   4  10        1.43        1.16      0.58 o
  -2   4  10        2.89        2.83      0.52 o
  -1   4  10        7.66        7.32      0.83 o
   0   4  10        9.49        9.48      0.88 o
   1   4  10       65.36       63.83      1.89 o
   2   4  10        3.15        2.55      0.81 o
   3   4  10        3.92        4.76      0.59 o
   4   4  10       18.90       15.30      0.90 o
   5   4  10        3.00        3.69      0.60 o
   6   4  10       38.48       39.19      1.56 o
   7   4  10        1.93        2.56      0.70 o
   8   4  10        5.51        6.64      1.14 o
   9   4  10       16.57       12.96      1.91 o
  10   4  10        3.05        3.22      0.80 o
  11   4  10        4.65        3.47      0.86 o
  -4   5  10        0.81        1.88      0.71 o
  -3   5  10        3.52        3.23      0.95 o
  -2   5  10        3.89        3.98      0.69 o
  -1   5  10        0.01       -0.44      0.46 o
   0   5  10       34.82       35.60      2.87 o
   1   5  10        3.06        3.53      0.62 o
   2   5  10        0.62        1.10      0.50 o
   3   5  10       17.77       18.37      1.14 o
   4   5  10        0.84        0.75      0.49 o
   5   5  10       22.02       23.69      1.38 o
   6   5  10       14.25       14.23      1.63 o
   7   5  10        2.13        3.13      0.81 o
   8   5  10        1.79        1.31      0.61 o
   9   5  10        6.50        6.20      0.91 o
  10   5  10        1.07        1.25      0.72 o
  11   5  10        0.02        0.85      1.21 o
  -3   6  10        3.06        2.92      0.72 o
  -2   6  10        0.44       -0.04      0.55 o
  -1   6  10       14.38       14.31      1.09 o
   0   6  10        0.13        0.61      0.56 o
   1   6  10       16.58       19.00      1.18 o
   2   6  10        3.00        3.06      0.65 o
   3   6  10        4.18        6.04      0.76 o
   4   6  10       17.35       17.75      1.99 o
   5   6  10        5.18        5.15      0.92 o
   6   6  10        3.37        3.52      0.69 o
   7   6  10        0.40        0.41      0.56 o
   8   6  10        8.36        7.81      0.97 o
   9   6  10        6.45        6.48      1.00 o
  10   6  10        6.08        5.18      0.95 o
  -3   7  10        0.06       -0.11      1.05 o
  -2   7  10        4.11        4.07      0.83 o
  -1   7  10        0.01        0.15      0.57 o
   0   7  10        2.17        2.69      0.77 o
   1   7  10        2.04        2.53      0.68 o
   2   7  10        3.10        2.25      0.70 o
   3   7  10       21.49       22.85      1.34 o
   4   7  10        9.23        9.33      0.95 o
   5   7  10        7.63        9.25      0.96 o
   6   7  10        0.03       -0.50      0.50 o
   7   7  10        9.37        8.83      1.84 o
   8   7  10        1.37        1.99      0.77 o
   9   7  10        7.22        8.72      1.69 o
  10   7  10        1.32        2.27      0.78 o
  -2   8  10        0.02        0.43      1.16 o
  -1   8  10        4.53        5.86      1.52 o
   0   8  10        0.84        1.14      0.71 o
   1   8  10        9.21        8.06      1.00 o
   2   8  10        0.07        0.53      0.63 o
   3   8  10        1.48       -0.07      0.67 o
   4   8  10        7.14        8.73      1.23 o
   5   8  10        0.16        0.77      0.82 o
   6   8  10       11.62       12.03      1.14 o
   7   8  10        0.23        0.64      0.71 o
   8   8  10        2.41        1.78      0.81 o
   9   8  10        1.94        1.38      1.25 o
  -1   9  10        0.39        1.43      1.25 o
   0   9  10        2.55        2.41      0.80 o
   1   9  10        1.53        2.04      0.79 o
   2   9  10        0.73        0.53      0.71 o
   3   9  10        8.95       10.41      1.21 o
   4   9  10        1.34        1.69      1.55 o
   5   9  10       10.04       11.65      1.22 o
   6   9  10        0.12        1.51      0.76 o
   7   9  10        0.92        0.96      0.75 o
   8   9  10        2.79        2.95      0.90 o
   1  10  10        0.39       -0.68      1.01 o
   2  10  10        1.16        0.12      0.71 o
   3  10  10        0.22       -0.30      0.73 o
   4  10  10        8.03        7.78      1.14 o
   5  10  10        0.30        0.38      0.86 o
   6  10  10        1.11        0.78      0.79 o
   1  -9  11        0.02       -0.46      0.46 o
   2  -9  11        0.16       -0.16      0.74 o
   3  -9  11        1.63        1.16      0.46 o
   4  -9  11        5.05        5.59      0.73 o
  -1  -8  11        1.25        1.77      1.21 o
   0  -8  11        0.94        1.51      0.76 o
   1  -8  11        2.57        1.64      0.94 o
   2  -8  11        0.59        0.03      0.45 o
   3  -8  11        0.72       -0.01      0.57 o
   4  -8  11        7.47        7.07      0.96 o
   5  -8  11        0.04       -0.33      0.43 o
   6  -8  11        0.11       -0.07      0.41 o
  -2  -7  11        0.74        1.55      1.21 o
  -1  -7  11        0.98        2.85      1.23 o
   0  -7  11        0.19       -0.59      0.59 o
   1  -7  11        2.01        0.65      0.93 o
   2  -7  11        2.43        1.12      1.01 o
   3  -7  11       12.25       12.08      1.43 o
   4  -7  11        0.10       -0.02      0.39 o
   5  -7  11       19.35       21.86      2.01 o
   6  -7  11        2.10        2.24      0.45 o
   7  -7  11        0.79       -0.20      0.41 o
  -3  -6  11        2.58        2.96      1.26 o
  -2  -6  11        0.31       -0.95      1.02 o
  -1  -6  11        4.66        4.08      1.29 o
   0  -6  11        7.56        9.26      1.09 o
   1  -6  11        9.82       10.55      1.13 o
   2  -6  11       11.95       11.09      1.55 o
   3  -6  11       14.36       13.91      1.16 o
   4  -6  11        6.35        6.31      0.59 o
   5  -6  11        2.30        1.71      0.69 o
   6  -6  11        6.42        6.19      0.66 o
   7  -6  11       20.56       21.13      1.45 o
   8  -6  11        0.08        0.91      0.50 o
  -4  -5  11        0.33       -0.01      1.08 o
  -3  -5  11        0.03        0.47      1.01 o
  -2  -5  11        2.42        1.80      1.21 o
  -1  -5  11       11.99       11.57      1.63 o
   0  -5  11       13.27       13.87      1.17 o
   1  -5  11       15.95       16.28      1.26 o
   2  -5  11        0.29        1.34      0.61 o
   3  -5  11       44.95       40.95      1.21 o
   4  -5  11        5.48        6.25      0.58 o
   5  -5  11       82.67       86.50      1.83 o
   6  -5  11        4.11        3.67      0.54 o
   7  -5  11        5.66        6.31      0.69 o
   8  -5  11       21.47       21.65      1.07 o
   9  -5  11        0.13       -0.42      0.70 o
  -4  -4  11        0.52        1.06      1.12 o
  -3  -4  11        1.77        2.91      1.16 o
  -2  -4  11        2.29        3.98      1.25 o
  -1  -4  11       12.01       13.60      1.64 o
   0  -4  11        8.99       12.09      1.48 o
   1  -4  11        0.85        0.26      0.48 o
   2  -4  11       10.54       14.39      1.08 o
   3  -4  11       25.11       21.71      1.49 o
   4  -4  11       21.05       20.40      1.28 o
   5  -4  11       17.91       17.22      1.03 o
   6  -4  11        1.22        0.86      0.42 o
   7  -4  11       62.28       64.26      1.68 o
   8  -4  11        1.17        1.01      0.82 o
   9  -4  11       30.18       27.56      1.25 o
  10  -4  11        3.37        3.31      0.85 o
  -4  -3  11        0.14       -0.05      0.60 o
  -3  -3  11       12.73       13.74      1.41 o
  -2  -3  11        8.49        9.15      1.15 o
  -1  -3  11       21.18       21.40      1.72 o
   0  -3  11        2.42        2.61      0.63 o
   1  -3  11       34.99       33.72      1.03 o
   2  -3  11       54.45       45.15      1.24 o
   3  -3  11      142.92      137.23      2.29 o
   4  -3  11        8.42        9.30      0.53 o
   5  -3  11        7.81        8.50      0.54 o
   6  -3  11       28.72       31.27      1.04 o
   7  -3  11        0.11       -0.47      0.47 o
   8  -3  11       59.27       59.67      1.66 o
   9  -3  11        0.77        0.90      0.48 o
  10  -3  11        2.79        4.33      0.69 o
  -4  -2  11        0.50        0.57      0.63 o
  -3  -2  11       10.32       11.32      1.09 o
  -2  -2  11        2.75        3.58      0.42 o
  -1  -2  11        2.80        2.78      0.33 o
   0  -2  11        6.77        7.10      0.42 o
   1  -2  11        7.78        6.76      0.43 o
   2  -2  11       52.19       51.31      2.08 o
   3  -2  11       10.08       10.21      0.53 o
   4  -2  11        0.12        0.62      0.29 o
   5  -2  11       43.32       45.13      1.42 o
   6  -2  11        3.44        2.85      0.49 o
   7  -2  11       45.54       47.53      1.75 o
   8  -2  11        0.01       -0.12      0.57 o
   9  -2  11        6.25        5.79      0.55 o
  10  -2  11       14.71       15.31      1.54 o
  -5  -1  11        0.60        1.55      0.72 o
  -4  -1  11        0.21        0.09      0.84 o
  -3  -1  11       22.31       22.97      1.32 o
  -2  -1  11        1.92        1.61      0.39 o
  -1  -1  11       18.80       17.44      0.67 o
   0  -1  11        5.97        6.11      0.40 o
   1  -1  11       40.99       38.79      0.99 o
   2  -1  11       12.44       12.29      0.83 o
   3  -1  11       18.70       20.09      0.73 o
   4  -1  11       46.95       48.43      1.18 o
   5  -1  11        7.38        7.22      0.78 o
   6  -1  11       83.92       83.37      1.79 o
   7  -1  11        1.34        1.77      0.60 o
   8  -1  11       16.90       16.94      1.29 o
   9  -1  11        9.29        8.62      0.67 o
  10  -1  11        5.37        5.46      0.54 o
  11  -1  11       14.87       15.80      2.13 o
  -5   0  11        1.86        1.99      1.02 o
  -4   0  11        1.37        0.79      0.62 o
  -3   0  11        2.68        2.27      0.65 o
  -2   0  11        6.10        7.23      0.59 o
  -1   0  11        2.81        3.07      0.38 o
   0   0  11       11.33       10.52      0.61 o
   1   0  11       14.36       12.73      0.70 o
   2   0  11        9.97       10.05      0.65 o
   3   0  11       50.44       47.31      1.38 o
   4   0  11       13.03       12.98      0.63 o
   5   0  11       49.01       49.61      1.26 o
   6   0  11        0.77        0.82      0.39 o
   7   0  11        6.00        5.75      0.47 o
   8   0  11       15.55       15.62      0.78 o
   9   0  11        4.89        4.45      0.58 o
  10   0  11        8.92       11.44      1.02 o
  11   0  11        0.41        0.09      1.26 o
  -4   1  11        0.77        0.55      0.82 o
  -3   1  11       10.47       11.16      2.33 o
  -2   1  11        1.77        2.12      0.60 o
  -1   1  11        8.89       10.54      0.64 o
   0   1  11        5.68        5.35      0.48 o
   1   1  11        5.96        7.76      0.74 o
   2   1  11        7.93        6.87      0.58 o
   3   1  11        4.43        6.66      0.70 o
   4   1  11        3.69        3.86      0.56 o
   5   1  11       13.96       12.82      0.68 o
   6   1  11       34.78       36.06      1.02 o
   7   1  11       16.16       16.52      0.77 o
   8   1  11        6.96        7.60      0.75 o
   9   1  11        1.84        0.60      0.96 o
  10   1  11        0.64        0.15      0.59 o
  11   1  11        5.71        2.81      1.42 o
  -4   2  11        1.58        0.51      0.89 o
  -3   2  11        0.00       -0.52      0.77 o
  -2   2  11        4.57        4.64      1.02 o
  -1   2  11        2.53        2.86      0.70 o
   0   2  11        3.29        1.72      0.74 o
   1   2  11       29.35       28.77      1.15 o
   2   2  11        6.14        6.02      0.58 o
   3   2  11        8.53        8.93      0.79 o
   4   2  11        0.83        1.59      0.37 o
   5   2  11       10.25       11.70      0.60 o
   6   2  11        6.48        6.70      0.51 o
   7   2  11       18.41       17.78      1.01 o
   8   2  11        3.38        4.56      0.69 o
   9   2  11        0.09        0.86      0.56 o
  10   2  11        7.33        6.77      1.43 o
  11   2  11        0.43       -1.05      1.05 o
  -4   3  11        0.10       -0.09      0.39 o
  -3   3  11        1.75        2.30      0.49 o
  -2   3  11        0.20       -0.45      0.45 o
  -1   3  11        0.26        0.02      0.35 o
   0   3  11        8.00        9.48      1.13 o
   1   3  11       10.58       10.03      0.97 o
   2   3  11        0.08        0.39      0.32 o
   3   3  11        0.61        0.82      0.36 o
   4   3  11        1.75        0.94      0.40 o
   5   3  11        2.25        2.35      0.49 o
   6   3  11       47.04       45.21      1.60 o
   7   3  11       10.76        8.40      1.27 o
   8   3  11        0.05        0.09      0.48 o
   9   3  11        2.31        2.28      0.65 o
  10   3  11        0.31       -0.57      0.57 o
  11   3  11        1.12        0.88      1.18 o
  -4   4  11        0.44        0.95      1.01 o
  -3   4  11        0.29       -0.22      0.48 o
  -2   4  11        0.17        0.16      0.72 o
  -1   4  11        0.03       -0.41      0.41 o
   0   4  11        0.79        0.65      0.49 o
   1   4  11        0.58        1.07      0.46 o
   2   4  11        3.13        3.12      1.01 o
   3   4  11        0.03        0.03      0.39 o
   4   4  11        0.25        0.06      0.68 o
   5   4  11        2.45        2.16      0.53 o
   6   4  11        3.38        4.36      0.65 o
   7   4  11        0.82        1.09      0.65 o
   8   4  11        7.10        6.85      0.84 o
   9   4  11        3.67        4.08      0.77 o
  10   4  11        7.41        8.67      0.99 o
  11   4  11        2.13        4.34      1.46 o
  -3   5  11        0.00        0.44      0.58 o
  -2   5  11        0.01       -0.24      0.53 o
  -1   5  11        0.69        0.64      0.65 o
   0   5  11        0.06       -0.04      0.49 o
   1   5  11       22.30       19.15      1.55 o
   2   5  11        2.52        1.73      0.54 o
   3   5  11        1.72        2.40      0.64 o
   4   5  11       10.46       10.25      0.87 o
   5   5  11        8.93        8.65      0.84 o
   6   5  11       16.39       15.92      1.24 o
   7   5  11        4.64        4.09      0.75 o
   8   5  11       10.05        8.81      0.95 o
   9   5  11        3.26        3.33      0.95 o
  10   5  11        5.63        5.64      0.90 o
  -2   6  11        1.16        1.56      0.65 o
  -1   6  11        0.03       -0.52      0.52 o
   0   6  11        6.78        4.85      0.78 o
   1   6  11        0.25        0.80      0.54 o
   2   6  11       12.33       11.13      0.95 o
   3   6  11        7.50        9.78      0.91 o
   4   6  11       11.74        9.36      0.94 o
   5   6  11       16.75       18.48      1.20 o
   6   6  11        2.04        2.01      0.66 o
   7   6  11       20.68       24.39      1.44 o
   8   6  11        0.83        1.47      1.71 o
   9   6  11       10.10        9.28      1.40 o
  10   6  11        4.56        5.25      1.62 o
  -2   7  11        0.65        0.17      1.02 o
  -1   7  11        2.86        2.16      1.43 o
   0   7  11        0.32        1.28      0.82 o
   1   7  11        6.47        6.11      0.86 o
   2   7  11        2.66        3.47      0.75 o
   3   7  11        3.10        2.20      0.73 o
   4   7  11       32.86       31.48      1.60 o
   5   7  11        0.85        0.32      0.61 o
   6   7  11       27.15       27.54      1.91 o
   7   7  11        1.88        2.16      0.84 o
   8   7  11        7.78        8.83      1.55 o
   9   7  11       15.38       18.81      2.87 o
  -1   8  11        0.29        2.08      1.19 o
   0   8  11        1.21        1.60      0.74 o
   1   8  11        2.13        2.08      0.71 o
   2   8  11        2.92        1.59      0.71 o
   3   8  11        7.38        9.34      1.20 o
   4   8  11        0.00        0.36      0.94 o
   5   8  11       17.87       19.12      1.36 o
   6   8  11        4.52        3.92      0.91 o
   7   8  11        6.48        5.41      0.94 o
   8   8  11       12.40       15.06      1.34 o
   1   9  11        1.32        0.01      1.08 o
   2   9  11        1.85        0.52      0.71 o
   3   9  11        0.19        0.13      0.67 o
   4   9  11       11.19       11.46      1.53 o
   5   9  11        0.56        1.13      0.77 o
   6   9  11        2.94        3.97      0.92 o
   7   9  11        6.42        5.18      1.59 o
   1  -8  12        1.47        0.33      1.06 o
   2  -8  12        0.00        0.91      1.05 o
   3  -8  12        2.74        3.07      0.44 o
   4  -8  12        3.06        3.13      1.11 o
  -1  -7  12        0.10        1.33      1.25 o
   0  -7  12        5.20        5.71      1.47 o
   1  -7  12        0.05        0.26      0.72 o
   2  -7  12        4.79        5.42      1.35 o
   3  -7  12        1.86        1.60      1.06 o
   4  -7  12        9.97       10.34      0.77 o
   5  -7  12        4.70        4.10      0.61 o
   6  -7  12        1.92        2.43      0.57 o
  -2  -6  12        1.84        1.72      1.25 o
  -1  -6  12        4.89        4.71      1.42 o
   0  -6  12        0.60        0.77      0.99 o
   1  -6  12        1.44        1.00      0.74 o
   2  -6  12        4.61        4.57      1.29 o
   3  -6  12        2.54        3.45      1.19 o
   4  -6  12        9.98       11.04      1.15 o
   5  -6  12        3.51        3.38      0.56 o
   6  -6  12       14.26       14.24      0.85 o
   7  -6  12        0.59       -0.02      0.42 o
  -2  -5  12        4.27        5.39      1.45 o
  -1  -5  12        1.90        0.64      1.15 o
   0  -5  12       20.30       18.55      2.03 o
   1  -5  12        6.74       10.16      1.62 o
   2  -5  12       11.51       11.54      1.62 o
   3  -5  12       17.58       17.16      1.80 o
   4  -5  12        7.47        7.36      0.46 o
   5  -5  12       10.87       10.93      0.60 o
   6  -5  12        0.29       -0.23      0.35 o
   7  -5  12       11.35       13.06      0.81 o
   8  -5  12       10.79       13.64      0.89 o
  -3  -4  12        1.46        0.51      1.13 o
  -2  -4  12        0.42       -0.28      0.99 o
  -1  -4  12        9.97       10.85      1.62 o
   0  -4  12        0.00       -0.84      0.89 o
   1  -4  12        1.94        2.96      0.69 o
   2  -4  12       13.75       15.99      2.28 o
   3  -4  12        0.00        0.62      0.27 o
   4  -4  12       19.51       23.41      0.97 o
   5  -4  12        0.00       -0.08      0.32 o
   6  -4  12        9.89       12.81      0.60 o
   7  -4  12        2.03        1.25      0.74 o
   8  -4  12       14.99       16.58      1.39 o
   9  -4  12        1.67        1.80      0.54 o
  -3  -3  12        2.16        2.08      1.26 o
  -2  -3  12        4.16        3.55      1.22 o
  -1  -3  12        0.22       -0.09      0.33 o
   0  -3  12        0.12       -0.25      0.27 o
   1  -3  12        6.22        5.99      0.52 o
   2  -3  12        2.41        2.04      0.33 o
   3  -3  12       44.10       39.67      1.22 o
   4  -3  12        0.08        0.13      0.26 o
   5  -3  12        1.01        1.32      0.34 o
   6  -3  12       12.73       12.50      0.74 o
   7  -3  12        8.17        6.58      0.96 o
   8  -3  12       13.44       16.25      1.17 o
   9  -3  12       11.37       11.99      0.85 o
  10  -3  12        7.16        6.72      1.40 o
  -3  -2  12        6.42        7.98      0.87 o
  -2  -2  12        0.25        0.63      0.34 o
  -1  -2  12        1.75        2.20      0.47 o
   0  -2  12        0.33        0.08      0.30 o
   1  -2  12        0.67       -0.06      0.27 o
   2  -2  12       15.27       12.73      0.56 o
   3  -2  12       18.53       17.52      1.19 o
   4  -2  12        0.13        0.04      0.26 o
   5  -2  12        1.10        0.78      0.32 o
   6  -2  12        4.59        4.62      0.50 o
   7  -2  12        0.01       -0.48      0.48 o
   8  -2  12        7.78        7.33      0.93 o
   9  -2  12        0.04       -0.80      1.53 o
  10  -2  12        0.00       -0.28      0.28 o
  -3  -1  12        0.12        0.27      0.55 o
  -2  -1  12        1.61        1.53      0.42 o
  -1  -1  12        0.02        0.07      0.31 o
   0  -1  12        0.97        0.95      0.36 o
   1  -1  12        5.01        4.73      0.45 o
   2  -1  12        5.04        3.63      0.41 o
   3  -1  12        1.30        0.92      0.30 o
   4  -1  12        0.85        1.06      0.43 o
   5  -1  12        2.87        2.31      0.39 o
   6  -1  12        5.38        5.15      0.52 o
   7  -1  12       13.49       13.44      1.02 o
   8  -1  12        0.44       -0.12      0.55 o
   9  -1  12        6.54        6.02      0.51 o
  10  -1  12        4.17        4.52      0.56 o
  -3   0  12        1.50        1.38      0.63 o
  -2   0  12        0.05        0.59      0.60 o
  -1   0  12        1.07        0.75      0.38 o
   0   0  12        6.14        6.38      0.52 o
   1   0  12        8.19        7.74      0.59 o
   2   0  12        0.03       -0.08      0.31 o
   3   0  12        2.90        2.89      0.70 o
   4   0  12       11.16       10.20      0.61 o
   5   0  12        0.36       -0.06      0.31 o
   6   0  12       38.72       38.04      1.98 o
   7   0  12        0.37        0.99      0.82 o
   8   0  12        7.86        7.66      0.52 o
   9   0  12        6.74        6.31      0.59 o
  10   0  12        2.04        1.08      0.57 o
  -3   1  12        0.95       -0.61      0.75 o
  -2   1  12        4.04        3.91      1.06 o
  -1   1  12        1.31        1.55      0.59 o
   0   1  12        0.93        1.56      0.43 o
   1   1  12        0.60        0.33      0.38 o
   2   1  12        0.23       -0.33      0.33 o
   3   1  12       13.57       12.92      0.80 o
   4   1  12       12.76       11.64      0.67 o
   5   1  12       13.57       13.02      0.73 o
   6   1  12        1.47        1.84      0.52 o
   7   1  12       16.33       15.73      0.70 o
   8   1  12        8.92        8.61      0.75 o
   9   1  12        3.37        3.27      0.64 o
  10   1  12        6.48        6.85      1.21 o
  -3   2  12        5.29        6.32      1.21 o
  -2   2  12        3.40        3.36      1.05 o
  -1   2  12       10.85       13.24      1.42 o
   0   2  12        1.31        3.53      0.92 o
   1   2  12       10.88       11.37      1.23 o
   2   2  12        8.10        9.20      0.74 o
   3   2  12       17.47       18.12      0.96 o
   4   2  12        0.61        0.06      0.62 o
   5   2  12        0.02       -0.23      0.72 o
   6   2  12       13.18       12.17      0.64 o
   7   2  12        9.82        8.81      0.77 o
   8   2  12        4.10        3.97      0.64 o
   9   2  12        6.93        5.40      0.75 o
  10   2  12        1.30        1.01      0.62 o
  -3   3  12        0.13        1.12      0.96 o
  -2   3  12       13.50       15.46      1.66 o
  -1   3  12        0.51       -0.74      0.74 o
   0   3  12        6.45        6.49      1.19 o
   1   3  12       44.73       43.31      2.47 o
   2   3  12       14.20       13.43      1.40 o
   3   3  12       15.86       17.59      0.75 o
   4   3  12        0.04       -0.53      0.69 o
   5   3  12       22.06       21.28      1.01 o
   6   3  12        8.21        7.74      0.89 o
   7   3  12       46.10       43.10      1.61 o
   8   3  12        0.47        0.42      0.52 o
   9   3  12        0.00       -0.23      1.08 o
  10   3  12        6.83        7.18      0.87 o
  -2   4  12        0.67        0.40      0.41 o
  -1   4  12        2.85        2.17      0.67 o
   0   4  12       29.51       34.25      1.30 o
   1   4  12       11.52       11.21      0.82 o
   2   4  12       17.01       22.19      1.69 o
   3   4  12        3.26        4.12      0.58 o
   4   4  12       13.51       13.50      0.90 o
   5   4  12       10.19       10.10      0.96 o
   6   4  12       27.22       25.86      1.29 o
   7   4  12        0.00        0.28      0.49 o
   8   4  12        0.21        0.07      0.53 o
   9   4  12       10.50        9.78      0.98 o
  10   4  12        0.19        0.96      1.11 o
  -2   5  12        0.75        1.05      0.55 o
  -1   5  12        3.23        2.88      0.70 o
   0   5  12        0.53        1.13      0.57 o
   1   5  12       11.70       11.08      0.94 o
   2   5  12        2.67        3.62      0.66 o
   3   5  12        7.09        5.69      0.80 o
   4   5  12       23.75       23.94      1.26 o
   5   5  12        9.34        9.66      1.06 o
   6   5  12        2.78        2.77      0.64 o
   7   5  12        0.41        1.58      0.61 o
   8   5  12        8.91        9.89      0.98 o
   9   5  12        0.07        0.31      0.57 o
  10   5  12       12.06       12.24      1.96 o
  -1   6  12        1.86        1.38      0.62 o
   0   6  12        3.63        4.87      1.64 o
   1   6  12        1.38        1.24      0.64 o
   2   6  12        3.24        3.67      0.72 o
   3   6  12        1.96        3.06      0.69 o
   4   6  12        3.18        2.55      0.72 o
   5   6  12        0.39        1.04      0.77 o
   6   6  12        0.24        0.06      0.57 o
   7   6  12        2.50        2.84      0.72 o
   8   6  12        0.65       -0.54      0.54 o
   9   6  12        4.38        6.55      1.57 o
   0   7  12        1.14       -0.35      0.91 o
   1   7  12        5.52        7.18      0.88 o
   2   7  12        0.13       -0.10      0.66 o
   3   7  12        5.05        6.41      1.91 o
   4   7  12        2.07        2.46      0.74 o
   5   7  12        4.37        3.89      0.82 o
   6   7  12        1.92        2.15      0.96 o
   7   7  12        4.36        5.72      1.82 o
   8   7  12        0.23        0.28      0.74 o
   1   8  12        0.53        0.01      1.04 o
   2   8  12        4.91        5.23      1.46 o
   3   8  12        1.19        0.10      0.66 o
   4   8  12        5.06        4.49      0.88 o
   5   8  12        5.55        7.00      1.08 o
   6   8  12        3.35        3.77      0.83 o
   7   8  12        3.03        4.79      1.52 o
   4   9  12        8.05       10.17      1.91 o
   2  -7  13        1.26       -0.14      1.05 o
   3  -7  13        1.91        1.05      1.08 o
   4  -7  13        3.15        2.93      0.47 o
   0  -6  13        2.84        1.49      1.23 o
   2  -6  13        0.18       -0.85      0.85 o
   3  -6  13        6.70        7.37      1.52 o
   4  -6  13        0.14       -0.12      0.42 o
   5  -6  13       13.16       12.34      1.00 o
   6  -6  13        0.10        0.00      0.34 o
  -1  -5  13        4.93        7.29      1.59 o
   0  -5  13        0.01        0.94      1.09 o
   2  -5  13        2.12        1.91      1.11 o
   3  -5  13        0.40        0.40      0.94 o
   4  -5  13       11.71        9.08      0.46 o
   5  -5  13        0.38        0.37      0.39 o
   6  -5  13        4.39        4.40      0.77 o
   7  -5  13        8.45        8.34      0.68 o
  -1  -4  13        0.66        1.53      1.16 o
   0  -4  13       14.62       19.11      2.13 o
   2  -4  13        0.97        1.05      1.04 o
   3  -4  13       54.44       53.05      3.18 o
   4  -4  13        2.97        3.37      0.88 o
   5  -4  13        9.18        8.44      0.70 o
   6  -4  13        1.02        0.61      0.29 o
   7  -4  13        1.88        1.12      0.65 o
   8  -4  13       12.11       12.32      0.84 o
  -2  -3  13        1.15        1.90      1.26 o
  -1  -3  13        3.71        5.30      1.36 o
   0  -3  13        3.19        4.28      0.98 o
   1  -3  13        0.84        0.77      0.34 o
   2  -3  13       21.38       21.65      1.28 o
   3  -3  13        1.45        1.05      0.39 o
   4  -3  13       10.13       11.16      0.73 o
   5  -3  13       16.90       16.57      0.97 o
   6  -3  13        0.50        0.27      0.38 o
   7  -3  13       17.84       14.93      1.14 o
   8  -3  13        2.64        2.96      0.58 o
   9  -3  13        3.02        2.33      0.58 o
  -2  -2  13        2.85        2.55      1.28 o
  -1  -2  13        0.18        0.32      0.40 o
   0  -2  13        0.20        0.52      0.35 o
   1  -2  13        8.28        7.00      0.65 o
   2  -2  13        5.77        6.54      0.64 o
   3  -2  13       32.46       34.01      2.40 o
   4  -2  13        8.32       10.37      0.70 o
   5  -2  13        1.13        0.87      0.45 o
   6  -2  13       25.22       26.33      1.01 o
   7  -2  13        0.33       -0.11      0.52 o
   8  -2  13        4.86        5.69      0.88 o
   9  -2  13        0.05       -0.33      0.79 o
  -2  -1  13        0.58        0.90      0.69 o
  -1  -1  13        0.98        1.14      0.39 o
   0  -1  13        0.04       -0.01      0.48 o
   1  -1  13        1.07        1.11      0.46 o
   2  -1  13        2.16        1.94      0.39 o
   3  -1  13        0.79        0.89      0.37 o
   4  -1  13        0.13        0.27      0.31 o
   5  -1  13        3.50        3.34      0.44 o
   6  -1  13        1.36        1.65      0.50 o
   7  -1  13        1.66        1.28      0.62 o
   8  -1  13        0.79       -0.52      0.52 o
   9  -1  13        0.36       -0.56      0.56 o
  -2   0  13        5.99        6.22      0.85 o
  -1   0  13        0.38       -0.14      0.49 o
   0   0  13        2.01        3.33      0.49 o
   1   0  13        5.30        4.82      0.55 o
   2   0  13        4.90        4.62      0.54 o
   3   0  13       11.48       13.06      1.74 o
   4   0  13        2.87        3.40      0.44 o
   5   0  13        3.36        3.83      0.47 o
   6   0  13        2.52        1.97      0.59 o
   7   0  13        2.68        2.96      0.66 o
   8   0  13        0.09       -0.03      0.54 o
   9   0  13        1.54        1.08      1.06 o
  10   0  13        0.03       -0.42      0.60 o
  -2   1  13        0.59        0.50      0.79 o
  -1   1  13        4.57        4.20      0.94 o
   0   1  13        6.17        5.83      1.02 o
   1   1  13        5.60        5.66      0.79 o
   2   1  13       17.22       17.78      0.99 o
   3   1  13        0.83        0.32      0.45 o
   4   1  13       25.58       27.96      1.19 o
   5   1  13        3.31        3.88      1.07 o
   6   1  13       17.30       18.84      1.20 o
   7   1  13       16.40       17.07      1.77 o
   8   1  13        9.73       11.29      1.50 o
   9   1  13        4.45        4.48      0.81 o
  10   1  13        0.69        0.50      0.47 o
  -2   2  13        1.96        1.77      0.95 o
  -1   2  13        0.07       -0.16      0.72 o
   0   2  13        0.65       -0.52      0.71 o
   1   2  13       15.10       16.48      1.60 o
   2   2  13        0.16       -0.71      0.71 o
   3   2  13       30.66       33.51      2.06 o
   4   2  13        0.99        2.55      0.89 o
   5   2  13       14.89       17.57      1.60 o
   6   2  13       25.39       28.73      2.14 o
   7   2  13       13.82       14.31      0.76 o
   8   2  13        8.96       11.54      0.83 o
   9   2  13        0.37       -0.17      0.48 o
  10   2  13        7.26       10.96      1.76 o
  -2   3  13        0.77       -0.11      0.86 o
  -1   3  13        3.17        2.37      0.96 o
   0   3  13        0.32       -0.30      0.85 o
   1   3  13        0.81        1.69      0.96 o
   2   3  13       17.81       16.51      1.66 o
   3   3  13        0.14       -0.27      0.82 o
   4   3  13        4.28        3.53      1.04 o
   5   3  13       22.55       24.09      1.93 o
   6   3  13        1.42        1.01      0.46 o
   7   3  13       30.18       34.15      1.39 o
   8   3  13        0.86        1.91      0.55 o
   9   3  13       12.13       13.26      1.03 o
  10   3  13        6.79        8.44      1.66 o
  -1   4  13        1.00        1.63      1.01 o
   0   4  13        1.93        2.21      1.09 o
   1   4  13       27.77       33.01      2.37 o
   2   4  13        8.81        9.40      1.43 o
   3   4  13       10.52       12.42      0.77 o
   4   4  13        7.63        9.42      0.75 o
   5   4  13        5.98        6.55      0.71 o
   6   4  13       17.24       19.37      1.77 o
   7   4  13        2.25        1.98      0.60 o
   8   4  13        1.70        2.49      0.66 o
   9   4  13        5.54        5.08      1.77 o
   0   5  13        4.90        5.65      0.64 o
   1   5  13        0.19       -0.47      0.98 o
   2   5  13       11.31       14.22      1.71 o
   3   5  13        7.50        9.63      0.86 o
   4   5  13       11.76       11.46      0.95 o
   5   5  13       22.58       24.28      1.28 o
   6   5  13        3.59        3.48      1.01 o
   7   5  13        5.63        6.56      0.83 o
   8   5  13        0.85        0.39      0.55 o
   9   5  13        2.65        0.55      1.18 o
   1   6  13        1.16        0.81      0.55 o
   2   6  13        0.19        0.15      0.56 o
   3   6  13        1.03        0.61      0.59 o
   4   6  13       15.37       17.47      1.23 o
   5   6  13        1.17       -0.55      0.56 o
   6   6  13        9.94       12.25      1.13 o
   7   6  13        1.89        1.31      0.61 o
   8   6  13        5.23        5.39      1.42 o
   2   7  13        0.41        1.21      1.12 o
   3   7  13        0.12        0.39      0.59 o
   4   7  13        1.27        0.70      0.59 o
   5   7  13        2.22        2.93      0.72 o
   6   7  13        0.28        0.65      1.08 o
   7   7  13        2.91        3.91      1.42 o
   3  -5  14        4.29        5.20      1.49 o
   4  -5  14        3.62        3.01      1.25 o
   5  -5  14       10.27       11.78      0.60 o
   3  -4  14        7.63        7.60      1.56 o
   4  -4  14       11.57        9.86      0.64 o
   5  -4  14        2.79        3.48      0.38 o
   6  -4  14        0.00        0.06      0.31 o
   7  -4  14       14.78       19.13      1.20 o
   3  -3  14       18.30       17.64      1.16 o
   4  -3  14        1.75        1.81      0.42 o
   5  -3  14        0.31        0.49      0.37 o
   6  -3  14        2.19        2.21      0.86 o
   7  -3  14        0.55       -0.11      0.58 o
   8  -3  14        4.66        5.53      1.32 o
   0  -2  14        1.77        1.50      0.51 o
   1  -2  14        1.79        1.67      0.47 o
   2  -2  14       11.45       11.30      0.86 o
   3  -2  14        0.48       -0.13      0.44 o
   4  -2  14        7.49        8.09      0.69 o
   5  -2  14        4.70        5.01      0.62 o
   6  -2  14        0.00       -0.03      0.36 o
   7  -2  14       11.31        9.87      0.96 o
   8  -2  14        0.35       -0.06      0.62 o
  -1  -1  14        2.38        1.80      0.71 o
   0  -1  14        3.13        3.08      0.65 o
   1  -1  14        1.52        1.45      0.50 o
   2  -1  14        0.80        0.72      0.47 o
   3  -1  14        0.79        0.09      0.48 o
   4  -1  14        4.88        3.99      0.47 o
   5  -1  14        1.30        0.60      0.40 o
   6  -1  14       15.62       16.65      1.12 o
   7  -1  14        1.21        1.64      0.82 o
   8  -1  14        2.79        3.65      0.78 o
  -1   0  14        1.45        1.02      0.77 o
   0   0  14        2.00        2.19      0.51 o
   1   0  14        2.63        3.38      0.53 o
   2   0  14        0.90        1.60      0.44 o
   3   0  14        0.00       -0.37      0.37 o
   4   0  14        3.40        2.85      0.50 o
   5   0  14        1.06       -0.49      0.49 o
   6   0  14        0.06        0.99      0.57 o
   7   0  14        2.65        3.14      0.70 o
   8   0  14        0.27       -0.30      0.94 o
   9   0  14        3.08        2.25      1.06 o
  -1   1  14        0.45        0.33      0.75 o
   0   1  14        1.33        1.94      0.86 o
   1   1  14        1.96        1.59      0.78 o
   2   1  14        5.05        7.26      1.06 o
   3   1  14        0.26       -0.28      0.68 o
   4   1  14        9.79       10.96      1.30 o
   5   1  14        3.60        4.41      0.98 o
   6   1  14        1.42        1.09      0.86 o
   7   1  14        3.60        4.06      1.18 o
   8   1  14        8.38        6.51      1.30 o
   9   1  14        0.60       -0.20      1.01 o
   0   2  14        0.69        0.07      0.81 o
   1   2  14        0.12       -0.35      0.75 o
   2   2  14       19.16       16.49      1.63 o
   3   2  14        9.87        8.88      1.30 o
   4   2  14       27.47       32.80      2.13 o
   5   2  14        0.27        0.50      0.86 o
   6   2  14       19.73       20.66      1.86 o
   7   2  14       28.72       29.15      2.30 o
   8   2  14       13.51       16.07      1.87 o
   9   2  14        7.69        8.99      0.64 o
   0   3  14        0.08        0.34      0.82 o
   1   3  14        6.35        6.20      1.21 o
   2   3  14        0.01       -0.58      0.78 o
   3   3  14       10.98       11.39      1.46 o
   4   3  14        5.74        3.96      1.15 o
   5   3  14       16.80       15.41      1.76 o
   6   3  14       43.69       45.63      2.81 o
   7   3  14       16.53       20.36      2.14 o
   8   3  14       22.90       26.66      1.19 o
   1   4  14        1.10        1.22      0.98 o
   2   4  14        7.92        7.50      1.39 o
   3   4  14        1.35        4.23      1.19 o
   4   4  14        0.54       -0.92      0.92 o
   5   4  14       23.91       21.17      2.08 o
   6   4  14        0.06       -0.63      0.92 o
   7   4  14       31.33       32.94      1.42 o
   8   4  14        8.58        8.43      1.66 o
   2   5  14        1.50        3.11      1.18 o
   3   5  14        0.62        0.11      0.39 o
   4   5  14       10.48       10.24      0.82 o
   5   5  14        0.18        0.06      0.51 o
   6   5  14        8.15        7.81      0.84 o
   7   5  14        2.64        1.68      0.77 o
   3   6  14        3.96        4.75      1.33 o
   4   6  14        1.24        1.29      1.13 o
   5   6  14        7.10        6.59      1.52 o
   6   6  14        1.85        2.18      1.28 o
   3  -3  15        5.08        4.89      0.52 o
   4  -3  15        7.96        7.72      0.64 o
   5  -3  15        1.31        1.62      0.62 o
   2  -2  15        0.44        0.26      0.43 o
   3  -2  15        7.11        6.07      0.71 o
   4  -2  15        0.29       -0.09      0.45 o
   5  -2  15        0.35        0.76      0.82 o
   6  -2  15        2.06        2.16      0.69 o
   2  -1  15       10.00       10.54      1.01 o
   3  -1  15        3.01        4.28      0.69 o
   4  -1  15        2.56        3.62      0.75 o
   5  -1  15        5.18        5.69      0.69 o
   6  -1  15        0.50        0.99      0.74 o
   7  -1  15        8.86        9.29      1.66 o
   1   0  15       11.78       15.26      1.33 o
   2   0  15        9.67       12.88      1.22 o
   3   0  15        2.21        2.92      0.72 o
   4   0  15       13.75       14.84      0.94 o
   5   0  15        0.28        1.30      0.81 o
   6   0  15        8.16        9.05      0.94 o
   7   0  15        0.55        0.57      0.88 o
   2   1  15        0.27       -0.51      0.81 o
   3   1  15       21.77       23.09      1.79 o
   4   1  15        0.35        0.43      0.78 o
   5   1  15        4.83        6.11      1.16 o
   6   1  15        3.50        4.75      1.05 o
   7   1  15        5.84        7.30      1.33 o
   2   2  15        4.70        4.04      1.06 o
   3   2  15        0.44       -0.57      0.79 o
   4   2  15        0.06       -0.58      0.77 o
   5   2  15        9.08       10.20      1.43 o
   6   2  15        0.14        1.32      0.99 o
   7   2  15        7.58        8.92      1.46 o
   3   3  15        0.58        0.78      0.89 o
   4   3  15        0.01        0.50      0.89 o
   5   3  15        0.43        0.99      0.98 o
   6   3  15        0.01        0.57      0.98 o
   7   3  15        3.27        4.34      1.29 o
   4   4  15        3.54        2.34      1.12 o
   5   4  15        2.30        4.48      1.29 o
 
